# Supplementary material for: Improved methods for estimating abundance and related demographic parameters from mark‐resight data
Source: Biometrics. 2019 Apr 25;75(3):799–809. doi: 10.1111/biom.13058 (PMC6850357; doi:10.1111/biom.13058)
Supplement: Supplementary file 1 — Supplementary Information [file BIOM-75-799-s001.zip]

Archive with 16 entries (14 files):
- code/
- code/robinRMark_ZIPNE.R
- code/robin_ZIPNE_ch.inp
- code/simulate_ziPNE.R
- code/ziPNEacross.jag
- code/ziPNEwithin.jag
- code/ziPNE_functions.R
- code/ziPNE_JAGS.R
- code/__MACOSX/
- code/__MACOSX/._robinRMark_ZIPNE.R
- code/__MACOSX/._robin_ZIPNE_ch.inp
- code/__MACOSX/._simulate_ziPNE.R
- code/__MACOSX/._ziPNEacross.jag
- code/__MACOSX/._ziPNEwithin.jag
- code/__MACOSX/._ziPNE_functions.R
- code/__MACOSX/._ziPNE_JAGS.R
