# Supplementary material for: Improved methods for estimating abundance and related demographic parameters from mark‐resight data
Source: Biometrics. 2019 Apr 25;75(3):799–809. doi: 10.1111/biom.13058 (PMC6850357; doi:10.1111/biom.13058)
Supplement: Supplementary file 1 — Supplementary Information [file BIOM-75-799-s001.zip › code/robinRMark_ZIPNE.R]

library(RMark)

npoints <- 101 # number of quadrature points for numerical integration

#########################################################################################################
# Data pre-processing
#########################################################################################################
data<-convert.inp("robin_ZIPNE_ch",group.df=data.frame(area=c("Smithy","Knobs","Walker")),covariates=c("tagecap","sex",paste0("tage",c(1,2,3.75,4.75,6.5,7.5))))

pois.proc.within=process.data(data,model="ZiUnIdPoissonMRwithin",groups="area",time.intervals=c(1,1.75,1,1.75,1),
                              counts=list("Unmarked Seen"=rbind(c(45, 22, 37,  5, 16, 4),
                                                                c( 0, 13, 28, 12, 14, 6),
                                                                c(54, 26, 35,  1, 57, 30)),
                                          "Marked Unidentified"=rbind(c(0, 2, 3, 2, 0, 4),
                                                                      c(0, 3, 2, 1, 2, 6),
                                                                      c(0, 1, 3, 1, 0, 2)),
                                          "Known Marks"=rbind(c(0,0,0,0,0,0),
                                                              c(0,0,0,0,0,0),
                                                              c(0,0,0,0,0,0))))


pois.proc.across<-pois.proc.within
pois.proc.across$model<-"ZiUnIdPoissonMRacross"

pois.ddl=make.design.data(pois.proc.across,parameters=list(Phi=list(pim.type="time"),
                                                           GammaDoublePrime=list(pim.type="time"),
                                                           GammaPrime=list(pim.type="time")))


pois.ddl$GammaDoublePrime$time<-pois.ddl$GammaPrime$time<-factor(rep(c(1,2,3.75,4.75,4.75),3),levels=c(1,2,3.75,4.75,6.5))

for(parm in c("alpha","sigma","U","r","w","g","Phi","GammaDoublePrime","GammaPrime")){
  pois.ddl[[parm]]$fix<-NA
  pois.ddl[[parm]]$fix[pois.ddl[[parm]]$group=="Smithy" & pois.ddl[[parm]]$Time==0]<-0
}

for(parm in c("w","g")){
  pois.ddl[[parm]]$fix[pois.ddl[[parm]]$Time==6.5]<-0
}

for(parm in c("alpha","sigma","U","r")){
  pois.ddl[[parm]]$season<-rep(c(0,1),3*6/2)
  pois.ddl[[parm]]$rat<-c(rep(0,15),1,1,0)
  pois.ddl[[parm]]$rat1<-c(rep(0,15),1,0,0)
  pois.ddl[[parm]]$rat2<-c(rep(0,15),0,1,0)
  pois.ddl[[parm]]$time=relevel(pois.ddl[[parm]]$time,"7.5")
  pois.ddl[[parm]]$group=relevel(pois.ddl[[parm]]$group,"Walker")
}

for(parm in c("w","g")){
  pois.ddl[[parm]]$season<-rep(c(0,1),3*6/2)
  pois.ddl[[parm]]$rat<-c(rep(0,15),1,1,0)
  pois.ddl[[parm]]$rat1<-c(rep(0,15),1,0,0)
  pois.ddl[[parm]]$rat2<-c(rep(0,15),0,1,0)
  pois.ddl[[parm]]$time=relevel(pois.ddl[[parm]]$time,"6.5")
  pois.ddl[[parm]]$group=relevel(pois.ddl[[parm]]$group,"Walker")
  pois.ddl[[parm]]$fmark1<-pois.ddl[[parm]]$fmark2<-pois.ddl[[parm]]$fmark2<-rep(0,18)
  pois.ddl[[parm]]$fmark1[which(pois.ddl[[parm]]$Time==0 & pois.ddl[[parm]]$area!="Smithy")]<-1
  pois.ddl[[parm]]$fmark2[which(pois.ddl[[parm]]$Time==1 & pois.ddl[[parm]]$area=="Smithy")]<-1
}

for(parm in c("Phi","GammaDoublePrime","GammaPrime")){
  pois.ddl[[parm]]$season<-rep(c(0,1,0,1,0),3)
  pois.ddl[[parm]]$rat<-c(rep(0,13),1,1)
  pois.ddl[[parm]]$rat1<-c(rep(0,13),1,0)
  pois.ddl[[parm]]$rat2<-c(rep(0,14),1)
  pois.ddl[[parm]]$group=relevel(pois.ddl[[parm]]$group,"Walker")
  
}
pois.ddl$Phi$time<-relevel(pois.ddl$Phi$time,"4.75")
pois.ddl$GammaDoublePrime$time<-relevel(pois.ddl$GammaDoublePrime$time,"4.75")
pois.ddl$GammaPrime$time<-relevel(pois.ddl$GammaPrime$time,"4.75")

#########################################################################################################
# Define most general model structures for each parameter
#########################################################################################################
Phi.gxt<-w.gxt<-list(formula=~group*time,link="logit")
GammaDoublePrime.gxt.random<-g.gxt<-list(formula=~group*time,share=TRUE,link="logit")
alpha.gxt<-list(formula=~group*time,link="log")
r.gxt=list(formula=~group*time,link="logit")
U.gxt=list(formula=~-1+group*time,link="log")

#########################################################################################################
# Fit simplest "dot" models
#########################################################################################################
mod.dot<-mark(data=pois.proc.within,ddl=pois.ddl,adjust=TRUE,invisible=FALSE,
              model.parameters=list(alpha=list(formula=~1,link="log"),
                                    sigma=list(formula=~1,fixed=0),
                                    U=U.gxt,
                                    Phi=list(formula=~1,link="logit"),
                                    GammaDoublePrime=list(formula=~1,link="logit"),
                                    GammaPrime=list(formula=~1,link="logit"),
                                    r=list(formula=~1,link="logit"),
                                    w=list(formula=~1,link="logit"),
                                    g=list(formula=~1,link="logit")),nodes=npoints,silent=TRUE)        

mod.dot.within<-mark(data=pois.proc.within,ddl=pois.ddl,adjust=TRUE,invisible=FALSE,initial=mod.dot,
                     model.parameters=list(alpha=list(formula=~1,link="log"),
                                           sigma=list(formula=~1),
                                           U=U.gxt,
                                           Phi=list(formula=~1,link="logit"),
                                           GammaDoublePrime=list(formula=~1,link="logit"),
                                           GammaPrime=list(formula=~1,link="logit"),
                                           r=list(formula=~1,link="logit"),
                                           w=list(formula=~1,link="logit"),
                                           g=list(formula=~1,link="logit")),nodes=npoints,silent=TRUE)
mod.dot.within$model.name<-gsub("sigma","SIGMA",mod.dot.within$model.name)
names(mod.dot.within)<-gsub("sigma","SIGMA",names(mod.dot.within))

mod.dot.across<-mark(data=pois.proc.across,ddl=pois.ddl,adjust=TRUE,invisible=FALSE,initial=mod.dot,
                     model.parameters=list(alpha=list(formula=~1,link="log"),
                                           sigma=list(formula=~1),
                                           U=U.gxt,
                                           Phi=list(formula=~1,link="logit"),
                                           GammaDoublePrime=list(formula=~1,link="logit"),
                                           GammaPrime=list(formula=~1,link="logit"),
                                           r=list(formula=~1,link="logit"),
                                           w=list(formula=~1,link="logit"),
                                           g=list(formula=~1,link="logit")),nodes=npoints,silent=TRUE)
#########################################################################################################
# Sigma model selection
#########################################################################################################
mod.sigma.zero<-mark(data=pois.proc.within,ddl=pois.ddl,adjust=TRUE,invisible=FALSE,initial=mod.dot,
                     model.parameters=list(alpha=alpha.gxt,
                                           sigma=list(formula=~1,fixed=0),
                                           U=U.gxt,
                                           Phi=Phi.gxt,
                                           GammaDoublePrime=GammaDoublePrime.gxt.random,
                                           r=r.gxt,
                                           w=w.gxt,
                                           g=g.gxt),nodes=npoints,silent=TRUE)

mod.sigma.zero<-mark(data=pois.proc.within,ddl=pois.ddl,adjust=TRUE,invisible=FALSE,initial=mod.sigma.zero,
                     model.parameters=mod.sigma.zero$model.parameters,options=c("SIMANNEAL"),nodes=npoints,silent=TRUE)

mod.sigma.zero<-mark(data=pois.proc.within,ddl=pois.ddl,adjust=TRUE,invisible=FALSE,initial=mod.sigma.zero,
                     model.parameters=mod.sigma.zero$model.parameters,nodes=npoints,silent=TRUE)
mod.sigma.zero$model.name <- gsub("sigma(~1)","",mod.sigma.zero$model.name,fixed=TRUE)

mod.sigma.dot.within<-mark(data=pois.proc.within,ddl=pois.ddl,adjust=TRUE,invisible=FALSE,initial=mod.sigma.zero,
                     model.parameters=list(alpha=alpha.gxt,
                                           sigma=list(formula=~1,link="log"),
                                           U=U.gxt,
                                           Phi=Phi.gxt,
                                           GammaDoublePrime=GammaDoublePrime.gxt.random,
                                           r=r.gxt,
                                           w=w.gxt,
                                           g=g.gxt),nodes=npoints,silent=TRUE)

mod.sigma.dot.within<-mark(data=pois.proc.within,ddl=pois.ddl,adjust=TRUE,invisible=FALSE,initial=mod.sigma.dot.within,
                           model.parameters=mod.sigma.dot.within$model.parameters,options=c("SIMANNEAL"),nodes=npoints,silent=TRUE)

mod.sigma.dot.within<-mark(data=pois.proc.within,ddl=pois.ddl,adjust=TRUE,invisible=FALSE,initial=mod.sigma.dot.within,
                           model.parameters=mod.sigma.dot.within$model.parameters,nodes=npoints,silent=TRUE)

mod.sigma.dot.across<-mark(data=pois.proc.across,ddl=pois.ddl,adjust=TRUE,invisible=FALSE,initial=mod.sigma.dot.within,
                           model.parameters=list(alpha=alpha.gxt,
                                                 sigma=list(formula=~1,link="log"),
                                                 U=U.gxt,
                                                 Phi=Phi.gxt,
                                                 GammaDoublePrime=GammaDoublePrime.gxt.random,
                                                 r=r.gxt,
                                                 w=w.gxt,
                                                 g=g.gxt),nodes=npoints,silent=TRUE)

mod.sigma.dot.across<-mark(data=pois.proc.across,ddl=pois.ddl,adjust=TRUE,invisible=FALSE,initial=mod.sigma.dot.across,
                           model.parameters=mod.sigma.dot.across$model.parameters,options=c("SIMANNEAL"),nodes=npoints,silent=TRUE)

mod.sigma.dot.across<-mark(data=pois.proc.across,ddl=pois.ddl,adjust=TRUE,invisible=FALSE,initial=mod.sigma.dot.across,
                           model.parameters=mod.sigma.dot.across$model.parameters,nodes=npoints,silent=TRUE)

sigma.season<-list(formula=~season,link="log")
sigma.time<-list(formula=~time,link="log")
sigma.group<-list(formula=~group,link="log")
sigma.tage<-list(formula=~tage,link="log")
sigma.sex<-list(formula=~sex,link="log")
sigma.tagecap<-list(formula=~tagecap,link="log")

sigma.mod.list<-create.model.list("ZiUnIdPoissonMRwithin")

sigma.within<-mark.wrapper(sigma.mod.list,use.initial=FALSE,initial=mod.sigma.dot.within,data=pois.proc.within,ddl=pois.ddl,adjust=TRUE,invisible=FALSE,nodes=npoints,silent=TRUE)
sigma.within$alpha.gxt.SIGMA.dot.U.gxt.Phi.gxt.GammaDoublePrime.gxt.random.r.gxt.w.gxt.g.gxt<-mod.sigma.dot.within
sigma.within$model.table<-NULL
sigma.within$model.table<-model.table(sigma.within)

sigma.mod.list<-create.model.list("ZiUnIdPoissonMRacross")

sigma.across<-mark.wrapper(sigma.mod.list,use.initial=FALSE,initial=mod.sigma.dot.across,data=pois.proc.across,ddl=pois.ddl,adjust=TRUE,invisible=FALSE,nodes=npoints,silent=TRUE)
sigma.across$alpha.gxt.sigma.dot.U.gxt.Phi.gxt.GammaDoublePrime.gxt.random.r.gxt.w.gxt.g.gxt<-mod.sigma.dot.across
sigma.across$model.table<-NULL
sigma.across$model.table<-model.table(sigma.across)

sigma.within$model.table<-NULL
for(i in names(sigma.within)){
  sigma.within[[i]]$model.name<-gsub("sigma","SIGMA",sigma.within[[i]]$model.name)
}
names(sigma.within)<-gsub("sigma","SIGMA",names(sigma.within))
sigma.within$model.table<-model.table(sigma.within)
sigma.across$model.table<-model.table(sigma.across)

badmod<-which(sigma.within$model.table$Deviance>mod.sigma.dot.within$results$deviance)
if(length(badmod)){
  for(i in badmod){
    tmp<-match(sigma.within$model.table[i,]$model,unlist(lapply(sigma.within,function(x) x$model.name)))
    sigma.within[[tmp]]<-mark(data=pois.proc.within,ddl=pois.ddl,adjust=TRUE,nodes=npoints,
                              initial=mod.sigma.dot.within,
                              model.parameters = sigma.within[[tmp]]$model.parameters)
  }
}
sigma.within$model.table<-model.table(sigma.within)

badmod<-which(sigma.across$model.table$Deviance>mod.sigma.dot.across$results$deviance)
if(length(badmod)){
  for(i in badmod){
    tmp<-match(sigma.across$model.table[i,]$model,unlist(lapply(sigma.across,function(x) x$model.name)))
    sigma.across[[tmp]]<-mark(data=pois.proc.across,ddl=pois.ddl,adjust=TRUE,nodes=15,
                              initial=mod.sigma.dot.across,
                              model.parameters = sigma.across[[tmp]]$model.parameters)
    sigma.across[[tmp]]<-mark(data=pois.proc.across,ddl=pois.ddl,adjust=TRUE,nodes=npoints,
                              initial=sigma.across[[tmp]],
                              model.parameters = sigma.across[[tmp]]$model.parameters)
  }
}
sigma.across$model.table<-model.table(sigma.across)

sigma.mods<-merge.mark(mod.sigma.zero,mod.dot.within,sigma.within,mod.dot.across,sigma.across)

sigma.dot<-list(formula=~1,link="log")
sigma.mod.list<-create.model.list("ZiUnIdPoissonMRacross")
for(i in colnames(sigma.mod.list)){
  for(j in unique(sigma.mod.list[[i]])){
    if(!grepl(j,names(sigma.across[sigma.across$model.table[1,]$model]),fixed=TRUE))
      rm(list=ls(patt=paste0(j,'$')))
  }
}
#########################################################################################################
# r model selection
#########################################################################################################
#r.dot<-list(formula=~1,link="logit")
mod.r.dot<-mark(data=pois.proc.across,ddl=pois.ddl,adjust=TRUE,invisible=FALSE,initial=sigma.across[[sigma.across$model.table[1,]$model]],
                           model.parameters=list(alpha=alpha.gxt,
                                                 sigma=sigma.across[[sigma.across$model.table[1,]$model]]$model.parameters$sigma,
                                                 U=U.gxt,
                                                 Phi=Phi.gxt,
                                                 GammaDoublePrime=GammaDoublePrime.gxt.random,
                                                 r=list(formula=~1,link="logit"),
                                                 w=w.gxt,
                                                 g=g.gxt),nodes=npoints,silent=TRUE)

mod.r.dot<-mark(data=pois.proc.across,ddl=pois.ddl,adjust=TRUE,invisible=FALSE,initial=mod.r.dot,
                model.parameters=mod.r.dot$model.parameters,options=c("SIMANNEAL"),nodes=npoints,silent=TRUE)

mod.r.dot<-mark(data=pois.proc.across,ddl=pois.ddl,adjust=TRUE,invisible=FALSE,initial=mod.r.dot,
                model.parameters=mod.r.dot$model.parameters,nodes=npoints,silent=TRUE)

r.season<-list(formula=~season,link="logit")
r.time<-list(formula=~time,link="logit")
r.group<-list(formula=~group,link="logit")
r.grouptime<-list(formula=~group+time,link="logit")

r.mod.list<-create.model.list("ZiUnIdPoissonMRacross")
r.across<-mark.wrapper(r.mod.list,use.initial=FALSE,initial=sigma.across[[sigma.across$model.table[1,]$model]],
                       data=pois.proc.across,ddl=pois.ddl,adjust=TRUE,invisible=FALSE,nodes=npoints,silent=TRUE)

badmod<-which(r.across$model.table$Deviance>mod.r.dot$results$deviance)
if(length(badmod)){
  for(i in badmod){
    tmp<-match(r.across$model.table[i,]$model,unlist(lapply(r.across,function(x) x$model.name)))
    r.across[[tmp]]<-mark(data=pois.proc.across,ddl=pois.ddl,adjust=TRUE,nodes=npoints,
                              initial=mod.r.dot,
                              model.parameters = r.across[[tmp]]$model.parameters)
  }
}
r.across$model.table<-model.table(r.across)

r.across$alpha.gxt.sigma.dot.U.gxt.Phi.gxt.GammaDoublePrime.gxt.random.r.dot.w.gxt.g.gxt<-mod.r.dot
r.across$model.table<-NULL
r.across$model.table<-model.table(r.across)
  
r.mods <- merge.mark(remove.mark(sigma.mods,which(unlist(lapply(sigma.mods,function(x) x$model.name)) %in% unlist(lapply(r.across,function(x) x$model.name)))),r.across)

r.dot<-list(formula=~1,link="logit")
r.mod.list<-create.model.list("ZiUnIdPoissonMRacross")

for(i in colnames(r.mod.list)){
  for(j in unique(r.mod.list[[i]])){
    if(i!="g") {
      tmp <-paste0(j,".")
      if(!grepl(tmp,names(r.across[r.across$model.table[1,]$model]),fixed=TRUE))
        rm(list=ls(patt=paste0(j,'$')))
    } else {
      tmp <- paste0(j,'$')
      if(!grepl(tmp,names(r.across[r.across$model.table[1,]$model]),perl=TRUE))
        rm(list=ls(patt=tmp))
    }
  }
}
#########################################################################################################
# alpha model selection
#########################################################################################################

mod.alpha.dot<-mark(data=pois.proc.across,ddl=pois.ddl,adjust=TRUE,invisible=FALSE,initial=r.mods[[r.mods$model.table[1,]$model]],
                           model.parameters=list(alpha=list(formula=~1,link="log"),
                                                 sigma=r.mods[[r.mods$model.table[1,]$model]]$model.parameters$sigma,
                                                 U=U.gxt,
                                                 Phi=Phi.gxt,
                                                 GammaDoublePrime=GammaDoublePrime.gxt.random,
                                                 r=r.mods[[r.mods$model.table[1,]$model]]$model.parameters$r,
                                                 w=w.gxt,
                                                 g=g.gxt),nodes=npoints,silent=TRUE)

mod.alpha.dot<-mark(data=pois.proc.across,ddl=pois.ddl,adjust=TRUE,invisible=FALSE,initial=mod.alpha.dot,
                model.parameters=mod.alpha.dot$model.parameters,options=c("SIMANNEAL"),nodes=npoints,silent=TRUE)

mod.alpha.dot<-mark(data=pois.proc.across,ddl=pois.ddl,adjust=TRUE,invisible=FALSE,initial=mod.alpha.dot,
                model.parameters=mod.alpha.dot$model.parameters,nodes=npoints,silent=TRUE)

alpha.season<-list(formula=~season,link="log")
alpha.time<-list(formula=~time,link="log")
alpha.group<-list(formula=~group,link="log")
alpha.grouptime<-list(formula=~group+time,link="log")
alpha.tage<-list(formula=~tage,link="log")
alpha.sex<-list(formula=~sex,link="log")
alpha.tagecap<-list(formula=~tagecap,link="log")
alpha.rat<-list(formula=~rat,link="log")
alpha.rat1<-list(formula=~rat1,link="log")
alpha.rat2<-list(formula=~rat2,link="log")
alpha.seasonrat<-list(formula=~season+rat,link="log")
alpha.tagerat<-list(formula=~tage+rat,link="log")
alpha.sexrat<-list(formula=~sex+rat,link="log")
alpha.tagesex<-list(formula=~tage+sex,link="log")
alpha.seasontage<-list(formula=~tage+season,link="log")
alpha.seasonsex<-list(formula=~sex+season,link="log")
alpha.tagesexrat<-list(formula=~tage+sex+rat,link="log")
alpha.seasontagesexrat<-list(formula=~tage+sex+season+rat,link="log")
alpha.seasonxtagexsexrat<-list(formula=~tage+sex+season+tage:sex:season+rat,link="log")
alpha.tagexsexrat<-list(formula=~tage*sex+rat,link="log")
alpha.sexxrat<-list(formula=~sex*rat,link="log")
alpha.tagexrat<-list(formula=~tage*rat,link="log")

alpha.mod.list<-create.model.list("ZiUnIdPoissonMRacross")
alpha.across<-mark.wrapper(alpha.mod.list,use.initial=FALSE,initial=r.mods[[r.mods$model.table[1,]$model]],
                           data=pois.proc.across,ddl=pois.ddl,adjust=TRUE,invisible=FALSE,nodes=npoints,silent=TRUE)
alpha.across$alpha.dot.sigma.dot.U.gxt.Phi.gxt.GammaDoublePrime.gxt.random.r.gxt.w.gxt.g.gxt <- mod.alpha.dot
alpha.across$model.table<-NULL
alpha.across$model.table<-model.table(alpha.across)

badmod<-which(alpha.across$model.table$Deviance>mod.alpha.dot$results$deviance)
if(length(badmod)){
  for(i in badmod){
    tmp<-match(alpha.across$model.table[i,]$model,unlist(lapply(alpha.across,function(x) x$model.name)))
    alpha.across[[tmp]]<-mark(data=pois.proc.across,ddl=pois.ddl,adjust=TRUE,invisible=FALSE,nodes=npoints,silent=TRUE,
                              initial=mod.alpha.dot,
                              model.parameters = alpha.across[[tmp]]$model.parameters)
  }
}
alpha.across$model.table<-model.table(alpha.across)

alpha.mods<-merge.mark(remove.mark(r.mods,which(unlist(lapply(r.mods,function(x) x$model.name)) %in% unlist(lapply(alpha.across,function(x) x$model.name)))),alpha.across)

alpha.dot<-list(formula=~1,link="log")
alpha.mod.list<-create.model.list("ZiUnIdPoissonMRacross")

for(i in colnames(alpha.mod.list)){
  for(j in unique(alpha.mod.list[[i]])){
    if(i!="g") {
      tmp <-paste0(j,".")
      if(!grepl(tmp,names(alpha.across[alpha.across$model.table[1,]$model]),fixed=TRUE))
        rm(list=ls(patt=paste0(j,'$')))
    } else {
      tmp <- paste0(j,'$')
      if(!grepl(tmp,names(alpha.across[alpha.across$model.table[1,]$model]),perl=TRUE))
        rm(list=ls(patt=tmp))
    }
  }
}

#########################################################################################################
# phi model selection
#########################################################################################################
rm(Phi.gxt,w.gxt)

Phi.dot<-w.dot<-list(formula=~1,link="logit")
w.dot.fmark<-list(formula=~fmark1+fmark2,link="logit")
Phi.season<-w.season<-list(formula=~season,link="logit")
w.season.fmark<-list(formula=~season+fmark1+fmark2,link="logit")
Phi.time<-w.time<-list(formula=~time,link="logit")
w.time.fmark<-list(formula=~time+fmark2,link="logit")
Phi.group<-w.group<-list(formula=~group,link="logit")
w.group.fmark<-list(formula=~group+fmark1+fmark2,link="logit")
Phi.grouptime<-w.grouptime<-list(formula=~group+time,link="logit")
w.grouptime.fmark<-list(formula=~group+time+fmark1+fmark2,link="logit")
Phi.groupseason<-w.groupseason<-list(formula=~group+season,link="logit")
w.groupseason.fmark<-list(formula=~group+season+fmark1+fmark2,link="logit")
Phi.tage<-w.tage<-list(formula=~tage,link="logit")
w.tage.fmark<-list(formula=~tage+fmark1+fmark2,link="logit")
Phi.sex<-w.sex<-list(formula=~sex,link="logit")
w.sex.fmark<-list(formula=~sex+fmark1+fmark2,link="logit")
Phi.tagecap<-w.tagecap<-list(formula=~tagecap,link="logit")
w.tagecap.fmark<-list(formula=~tagecap+fmark1+fmark2,link="logit")
Phi.rat<-w.rat<-list(formula=~rat,link="logit")
w.rat.fmark<-list(formula=~rat+fmark1+fmark2,link="logit")
Phi.rat1<-w.rat1<-list(formula=~rat1,link="logit")
w.rat1.fmark<-list(formula=~rat1+fmark1+fmark2,link="logit")
Phi.rat2<-w.rat2<-list(formula=~rat2,link="logit")
w.rat2.fmark<-list(formula=~rat2+fmark1+fmark2,link="logit")

Phi.seasonrat<-w.seasonrat<-list(formula=~season+rat,link="logit")
w.seasonrat.fmark<-list(formula=~season+rat+fmark1+fmark2,link="logit")
Phi.seasonrat1<-w.seasonrat1<-list(formula=~season+rat1,link="logit")
w.seasonrat1.fmark<-list(formula=~season+rat1+fmark1+fmark2,link="logit")
Phi.seasonrat2<-w.seasonrat2<-list(formula=~season+rat2,link="logit")
w.seasonrat2.fmark<-list(formula=~season+rat2+fmark1+fmark2,link="logit")
Phi.grouprat2<-w.grouprat2<-list(formula=~group+rat2,link="logit")
w.grouprat2.fmark<-list(formula=~group+rat2+fmark1+fmark2,link="logit")
Phi.groupsex<-w.groupsex<-list(formula=~group+sex,link="logit")
w.groupsex.fmark<-list(formula=~group+sex+fmark1+fmark2,link="logit")
Phi.groupsexrat2<-w.groupsexrat2<-list(formula=~group+sex+rat2,link="logit")
w.groupsexrat2.fmark<-list(formula=~group+sex+rat2+fmark1+fmark2,link="logit")
Phi.sexrat2<-w.sexrat2<-list(formula=~sex+rat2,link="logit")
w.sexrat2.fmark<-list(formula=~sex+rat2+fmark1+fmark2,link="logit")
Phi.seasonsex<-w.seasonsex<-list(formula=~sex+season,link="logit")
w.seasonsex.fmark<-list(formula=~sex+season+fmark1+fmark2,link="logit")
Phi.sexxrat2<-w.sexxrat2<-list(formula=~sex*rat2,link="logit")
w.sexxrat2.fmark<-list(formula=~sex*rat2+fmark1+fmark2,link="logit")

Phi.grouptage<-w.grouptage<-list(formula=~group+tage,link="logit")
w.grouptage.fmark<-list(formula=~group+tage+fmark1+fmark2,link="logit")
Phi.groupseasontagesex<-w.groupseasontagesex<-list(formula=~group+tage+sex+season,link="logit")
w.groupseasontagesex.fmark<-list(formula=~group+tage+sex+season+fmark1+fmark2,link="logit")
Phi.tagerat2<-w.tagerat2<-list(formula=~tage+rat2,link="logit")
w.tagerat2.fmark<-list(formula=~tage+rat2+fmark1+fmark2,link="logit")
Phi.tagesex<-w.tagesex<-list(formula=~tage+sex,link="logit")
w.tagesex.fmark<-list(formula=~tage+sex+fmark1+fmark2,link="logit")
Phi.seasontage<-w.seasontage<-list(formula=~tage+season,link="logit")
w.seasontage.fmark<-list(formula=~tage+season+fmark1+fmark2,link="logit")
Phi.tagesexrat2<-w.tagesexrat2<-list(formula=~tage+sex+rat2,link="logit")
w.tagesexrat2.fmark<-list(formula=~tage+sex+rat2+fmark1+fmark2,link="logit")
Phi.seasontagesex<-w.seasontagesex<-list(formula=~tage+sex+season,link="logit")
w.seasontagesex.fmark<-list(formula=~tage+sex+season+fmark1+fmark2,link="logit")
Phi.seasontagesexrat2<-w.seasontagesexrat2<-list(formula=~tage+sex+season+rat2,link="logit")
w.seasontagesexrat2.fmark<-list(formula=~tage+sex+season+rat2+fmark1+fmark2,link="logit")
Phi.seasonxtagexsexrat2<-w.seasonxtagexsexrat2<-list(formula=~tage+sex+season+tage:sex:season+rat2,link="logit")
w.seasonxtagexsexrat2.fmark<-list(formula=~tage+sex+season+tage:sex:season+rat2+fmark1+fmark2,link="logit")
Phi.groupseasonxtagexsex<-w.groupseasonxtagexsex<-list(formula=~group+tage+sex+season+tage:sex:season,link="logit")
w.groupseasonxtagexsex.fmark<-list(formula=~group+tage+sex+season+tage:sex:season+fmark1+fmark2,link="logit")
Phi.groupseasonxtagexsexrat2<-w.groupseasonxtagexsexrat2<-list(formula=~group+tage+sex+season+tage:sex:season+rat2,link="logit")
w.groupseasonxtagexsexrat2.fmark<-list(formula=~group+tage+sex+season+tage:sex:season+rat2+fmark1+fmark2,link="logit")
Phi.tagexsexrat2<-w.tagexsexrat2<-list(formula=~tage*sex+rat2,link="logit")
w.tagexsexrat2.fmark<-list(formula=~tage*sex+rat2+fmark1+fmark2,link="logit")
Phi.tagexrat2<-w.tagexrat2<-list(formula=~tage*rat2,link="logit")
w.tagexrat2.fmark<-list(formula=~tage*rat2+fmark1+fmark2,link="logit")
Phi.grouptagesex<-w.grouptagesex<-list(formula=~group+tage+sex,link="logit")
w.grouptagesex.fmark<-list(formula=~group+tage+sex+fmark1+fmark2,link="logit")
Phi.grouptagesexrat2<-w.grouptagesexrat2<-list(formula=~group+tage+sex+rat2,link="logit")
w.grouptagesexrat2.fmark<-list(formula=~group+tage+sex+rat2+fmark1+fmark2,link="logit")

Phi.grouptagecap<-w.grouptagecap<-list(formula=~group+tagecap,link="logit")
w.grouptagecap.fmark<-list(formula=~group+tagecap+fmark1+fmark2,link="logit")
Phi.groupseasontagecapsex<-w.groupseasontagecapsex<-list(formula=~group+tagecap+sex+season,link="logit")
w.groupseasontagecapsex.fmark<-list(formula=~group+tagecap+sex+season+fmark1+fmark2,link="logit")
Phi.groupseasontagecapsexrat2<-w.groupseasontagecapsexrat2<-list(formula=~group+tagecap+sex+season+rat2,link="logit")
w.groupseasontagecapsexrat2.fmark<-list(formula=~group+tagecap+sex+season+rat2+fmark1+fmark2,link="logit")
Phi.tagecaprat2<-w.tagecaprat2<-list(formula=~tagecap+rat2,link="logit")
w.tagecaprat2.fmark<-list(formula=~tagecap+rat2+fmark1+fmark2,link="logit")
Phi.tagecapsex<-w.tagecapsex<-list(formula=~tagecap+sex,link="logit")
w.tagecapsex.fmark<-list(formula=~tagecap+sex+fmark1+fmark2,link="logit")
Phi.seasontagecap<-w.seasontagecap<-list(formula=~tagecap+season,link="logit")
w.seasontagecap.fmark<-list(formula=~tagecap+season+fmark1+fmark2,link="logit")
Phi.tagecapsexrat2<-w.tagecapsexrat2<-list(formula=~tagecap+sex+rat2,link="logit")
w.tagecapsexrat2.fmark<-list(formula=~tagecap+sex+rat2+fmark1+fmark2,link="logit")
Phi.seasontagecapsex<-w.seasontagecapsex<-list(formula=~tagecap+sex+season,link="logit")
w.seasontagecapsex.fmark<-list(formula=~tagecap+sex+season+fmark1+fmark2,link="logit")
Phi.seasontagecapsexrat2<-w.seasontagecapsexrat2<-list(formula=~tagecap+sex+season+rat2,link="logit")
w.seasontagecapsexrat2.fmark<-list(formula=~tagecap+sex+season+rat2+fmark1+fmark2,link="logit")
Phi.seasonxtagecapxsexrat2<-w.seasonxtagecapxsexrat2<-list(formula=~tagecap+sex+season+tagecap:sex:season+rat2,link="logit")
w.seasonxtagecapxsexrat2.fmark<-list(formula=~tagecap+sex+season+tagecap:sex:season+rat2+fmark1+fmark2,link="logit")
Phi.groupseasonxtagecapxsex<-w.groupseasonxtagecapxsex<-list(formula=~group+tagecap+sex+season+tagecap:sex:season,link="logit")
w.groupseasonxtagecapxsex.fmark<-list(formula=~group+tagecap+sex+season+tagecap:sex:season+fmark1+fmark2,link="logit")
Phi.groupseasonxtagecapxsexrat2<-w.groupseasonxtagecapxsexrat2<-list(formula=~group+tagecap+sex+season+tagecap:sex:season+rat2,link="logit")
w.groupseasonxtagecapxsexrat2.fmark<-list(formula=~group+tagecap+sex+season+tagecap:sex:season+rat2+fmark1+fmark2,link="logit")
Phi.tagecapxsexrat2<-w.tagecapxsexrat2<-list(formula=~tagecap*sex+rat2,link="logit")
w.tagecapxsexrat2.fmark<-list(formula=~tagecap*sex+rat2+fmark1+fmark2,link="logit")
Phi.tagecapxrat2<-w.tagecapxrat2<-list(formula=~tagecap*rat2,link="logit")
w.tagecapxrat2.fmark<-list(formula=~tagecap*rat2+fmark1+fmark2,link="logit")
Phi.grouptagecapsex<-w.grouptagecapsex<-list(formula=~group+tagecap+sex,link="logit")
w.grouptagecapsex.fmark<-list(formula=~group+tagecap+sex+fmark1+fmark2,link="logit")
Phi.grouptagecapsexrat2<-w.grouptagecapsexrat2<-list(formula=~group+tagecap+sex+rat2,link="logit")
w.grouptagecapsexrat2.fmark<-list(formula=~group+tagecap+sex+rat2+fmark1+fmark2,link="logit")

Phi.tageagecap<-w.tageagecap<-list(formula=~tage+tagecap,link="logit")
w.tageagecap.fmark<-list(formula=~tage+tagecap+fmark1+fmark2,link="logit")
Phi.tagexagecap<-w.tagexagecap<-list(formula=~tage*tagecap,link="logit")
w.tagexagecap.fmark<-list(formula=~tage*tagecap+fmark1+fmark2,link="logit")

Phi.grouptagecapsexxseason<-w.grouptagecapsexxseason<-list(formula=~group+tagecap+sex*season,link="logit")
w.grouptagecapsexxseason.fmark<-list(formula=~group+tagecap+sex*season+fmark1+fmark2,link="logit")

tmp.list<-create.model.list("ZiUnIdPoissonMRacross")
ind<-numeric(0)
for(i in 1:nrow(tmp.list)){
  phi<-gsub("Phi.","",tmp.list$Phi[i],fixed=TRUE)
  w<-gsub(".fmark","",gsub("w.","",tmp.list$w[i],fixed=TRUE),fixed=TRUE)
  #if(phi==w & grepl(".fmark",tmp.list$w[i])) ind<-c(ind,i)
  if(phi==w) ind<-c(ind,i)
}
Phi.fmark.mod.list<-tmp.list[ind,]
rownames(Phi.fmark.mod.list)<-seq(1,nrow(Phi.fmark.mod.list))

inits<-alpha.mods[[match(alpha.mods$model.table[1,]$model,unlist(lapply(alpha.mods,function(x) x$model.name)))]]
inits$results$beta$estimate[which(grepl("Phi",rownames(inits$results$beta)) | grepl("w:",rownames(inits$results$beta)))]<-0

Phi.across<-mark.wrapper(Phi.fmark.mod.list,use.initial=FALSE,initial=inits,
                         data=pois.proc.across,ddl=pois.ddl,adjust=TRUE,invisible=FALSE,nodes=npoints,silent=TRUE)

badmod<-which(grepl("fmark",Phi.across$model.table$w) & Phi.across$model.table$Deviance>Phi.across$alpha.tagesexrat.sigma.dot.U.gxt.Phi.dot.GammaDoublePrime.gxt.random.r.gxt.w.dot.fmark.g.gxt$results$deviance)
if(length(badmod)){
  for(i in badmod){
    tmp<-match(Phi.across$model.table[i,]$model,unlist(lapply(Phi.across,function(x) x$model.name)))
    Phi.across[[tmp]]<-mark(data=pois.proc.across,ddl=pois.ddl,adjust=TRUE,invisible=FALSE,nodes=npoints,silent=TRUE,
                            initial=Phi.across$alpha.tagesexrat.sigma.dot.U.gxt.Phi.dot.GammaDoublePrime.gxt.random.r.gxt.w.dot.fmark.g.gxt,
                            model.parameters = Phi.across[[tmp]]$model.parameters)
  }
  Phi.across$model.table<-model.table(Phi.across)
}

badmod<-which(!grepl("fmark",Phi.across$model.table$w) & Phi.across$model.table$Deviance>Phi.across$alpha.tagesexrat.sigma.dot.U.gxt.Phi.dot.GammaDoublePrime.gxt.random.r.gxt.w.dot.g.gxt$results$deviance)
if(length(badmod)){
  for(i in badmod){
    tmp<-match(Phi.across$model.table[i,]$model,unlist(lapply(Phi.across,function(x) x$model.name)))
    Phi.across[[tmp]]<-mark(data=pois.proc.across,ddl=pois.ddl,adjust=TRUE,invisible=FALSE,nodes=npoints,silent=TRUE,
                            initial=Phi.across$alpha.tagesexrat.sigma.dot.U.gxt.Phi.dot.GammaDoublePrime.gxt.random.r.gxt.w.dot.fmark.g.gxt,
                            model.parameters = Phi.across[[tmp]]$model.parameters)
  }
  Phi.across$model.table<-model.table(Phi.across)
}


# identify models that failed
badmod <- which(!unlist(lapply(Phi.fmark.mod.list$Phi,function(x) any(grepl(x,names(Phi.across))))))
if(length(badmod)){
  Phi.across2 <- mark.wrapper(Phi.fmark.mod.list[badmod,],use.initial=FALSE,initial=Phi.across[[which(grepl("~1$",lapply(Phi.across,function(x) x$model.parameters$Phi$formula)))]],
                            data=pois.proc.across,ddl=pois.ddl,adjust=TRUE,invisible=FALSE,nodes=npoints,silent=TRUE)
  Phi.across<-merge.mark(Phi.across,Phi.across2)
}

Phi.mods<-merge.mark(alpha.mods,Phi.across)

for(i in colnames(tmp.list)){
  for(j in unique(tmp.list[[i]])){
    if(i=="w"){
      tmp <-paste0(j,".")
      if(!grepl(tmp,names(Phi.across[Phi.across$model.table[1,]$model]),fixed=TRUE) | !grepl(".fmark",tmp,fixed=TRUE))
        rm(list=ls(patt=paste0(j,'$')))
    } else if(i!="g") {
      tmp <-paste0(j,".")
      if(!grepl(tmp,names(Phi.across[Phi.across$model.table[1,]$model]),fixed=TRUE))
        rm(list=ls(patt=paste0(j,'$')))
    } else {
      tmp <- paste0(j,'$')
      if(!grepl(tmp,names(Phi.across[Phi.across$model.table[1,]$model]),perl=TRUE))
        rm(list=ls(patt=tmp))
    }
  }
}
#########################################################################################################
# gamma model selection
#########################################################################################################
rm(GammaDoublePrime.gxt.random,g.gxt)

GammaDoublePrime.dot.random<-g.dot<-list(formula=~1,share=TRUE,link="logit")
g.dot.fmark<-list(formula=~fmark1+fmark2,link="logit")
GammaDoublePrime.season.random<-g.season<-list(formula=~season,share=TRUE,link="logit")
g.season.fmark<-list(formula=~season+fmark1+fmark2,link="logit")
GammaDoublePrime.group.random<-g.group<-list(formula=~group,share=TRUE,link="logit")
g.group.fmark<-list(formula=~group+fmark1+fmark2,link="logit")
GammaDoublePrime.time.random<-g.time<-list(formula=~time,share=TRUE,link="logit")
g.time.fmark<-list(formula=~time+fmark2,link="logit")
GammaDoublePrime.grouptime.random<-g.grouptime<-list(formula=~group+time,share=TRUE,link="logit")
g.grouptime.fmark<-list(formula=~group+time+fmark1+fmark2,link="logit")
GammaDoublePrime.groupseason.random<-g.groupseason<-list(formula=~group+season,share=TRUE,link="logit")
g.groupseason.fmark<-list(formula=~group+season+fmark1+fmark2,link="logit")
GammaDoublePrime.sex.random<-g.sex<-list(formula=~sex,share=TRUE,link="logit")
g.sex.fmark<-list(formula=~sex+fmark1+fmark2,link="logit")
GammaDoublePrime.rat.random<-g.rat<-list(formula=~rat,share=TRUE,link="logit")
g.rat.fmark<-list(formula=~rat+fmark1+fmark2,link="logit")
GammaDoublePrime.rat1.random<-g.rat1<-list(formula=~rat1,share=TRUE,link="logit")
g.rat1.fmark<-list(formula=~rat1+fmark1+fmark2,link="logit")
GammaDoublePrime.rat2.random<-g.rat2<-list(formula=~rat2,share=TRUE,link="logit")
g.rat2.fmark<-list(formula=~rat2+fmark1+fmark2,link="logit")
GammaDoublePrime.groupsex.random<-g.groupsex<-list(formula=~group+sex,share=TRUE,link="logit")
g.groupsex.fmark<-list(formula=~group+sex+fmark1+fmark2,link="logit")
GammaDoublePrime.groupsexrat1.random<-g.groupsexrat1<-list(formula=~group+sex+rat1,share=TRUE,link="logit")
g.groupsexrat1.fmark<-list(formula=~group+sex+rat1+fmark1+fmark2,link="logit")
GammaDoublePrime.groupsexrat2.random<-g.groupsexrat2<-list(formula=~group+sex+rat2,share=TRUE,link="logit")
g.groupsexrat2.fmark<-list(formula=~group+sex+rat2+fmark1+fmark2,link="logit")
GammaDoublePrime.tagecap.random<-g.tagecap<-list(formula=~tagecap,share=TRUE,link="logit")
g.tagecap.fmark<-list(formula=~tagecap+fmark1+fmark2,link="logit")
GammaDoublePrime.sextagecap.random<-g.sextagecap<-list(formula=~sex+tagecap,share=TRUE,link="logit")
g.sextagecap.fmark<-list(formula=~sex+tagecap+fmark1+fmark2,link="logit")
GammaDoublePrime.grouptagecap.random<-g.grouptagecap<-list(formula=~group+tagecap,share=TRUE,link="logit")
g.grouptagecap.fmark<-list(formula=~group+tagecap+fmark1+fmark2,link="logit")
GammaDoublePrime.grouptagecaprat1.random<-g.grouptagecaprat1<-list(formula=~group+tagecap+rat1,share=TRUE,link="logit")
g.grouptagecaprat1.fmark<-list(formula=~group+tagecap+rat1+fmark1+fmark2,link="logit")
GammaDoublePrime.grouptagecaprat2.random<-g.grouptagecaprat2<-list(formula=~group+tagecap+rat2,share=TRUE,link="logit")
g.grouptagecaprat2.fmark<-list(formula=~group+tagecap+rat2+fmark1+fmark2,link="logit")
GammaDoublePrime.groupseasontagecap.random<-g.groupseasontagecap<-list(formula=~group+season+tagecap,share=TRUE,link="logit")
g.groupseasontagecap.fmark<-list(formula=~group+season+tagecap+fmark1+fmark2,link="logit")
GammaDoublePrime.seasontagecap.random<-g.seasontagecap<-list(formula=~season+tagecap,share=TRUE,link="logit")
g.seasontagecap.fmark<-list(formula=~season+tagecap+fmark1+fmark2,link="logit")
GammaDoublePrime.timetagecap.random<-g.timetagecap<-list(formula=~time+tagecap,share=TRUE,link="logit")
g.timetagecap.fmark<-list(formula=~time+tagecap+fmark1+fmark2,link="logit")
GammaDoublePrime.timesex.random<-g.timesex<-list(formula=~time+sex,share=TRUE,link="logit")
g.timesex.fmark<-list(formula=~time+sex+fmark1+fmark2,link="logit")

tmp.list<-create.model.list("ZiUnIdPoissonMRacross")
ind<-numeric(0)
for(i in 1:nrow(tmp.list)){
  gpp<-gsub(".random","",gsub("GammaDoublePrime.","",tmp.list$GammaDoublePrime[i],fixed=TRUE),fixed=TRUE)
  g<-gsub(".fmark","",gsub("g.","",tmp.list$g[i],fixed=TRUE),fixed=TRUE)
  if(gpp==g)# & !grepl(".fmark",tmp.list$g[i])) 
    ind<-c(ind,i)
}
gamma.random.mod.list<-tmp.list[ind,]
rownames(gamma.random.mod.list)<-seq(1,nrow(gamma.random.mod.list))

inits<-Phi.mods[[match(Phi.mods$model.table[1,]$model,unlist(lapply(Phi.mods,function(x) x$model.name)))]]
inits$results$beta$estimate[which(grepl("GammaDoublePrime",rownames(inits$results$beta)) | grepl("g:",rownames(inits$results$beta)))]<-0
gamma.across.random<-mark.wrapper(gamma.random.mod.list,use.initial=FALSE,initial=inits,
                                  data=pois.proc.across,ddl=pois.ddl,adjust=TRUE,invisible=FALSE,nodes=npoints,silent=TRUE)

badmod<-which(gamma.across.random$model.table$Deviance>=gamma.across.random[[which(grepl("~1$",lapply(gamma.across.random,function(x) x$model.parameters$GammaDoublePrime$formula)) & grepl("~1$",lapply(gamma.across.random,function(x) x$model.parameters$g$formula)))]]$results$deviance)
if(length(badmod)>1){
  inits<-gamma.across.random[[which(grepl("~1$",lapply(gamma.across.random,function(x) x$model.parameters$GammaDoublePrime$formula)) & grepl("~1$",lapply(gamma.across.random,function(x) x$model.parameters$g$formula)))]]
  inits$results$beta$estimate[which((grepl("GammaDoublePrime",rownames(inits$results$beta)) | grepl("g:",rownames(inits$results$beta))) & abs(inits$results$beta$estimate)>3)]<-3*sign(inits$results$beta$estimate[which((grepl("GammaDoublePrime",rownames(inits$results$beta)) | grepl("g:",rownames(inits$results$beta))) & abs(inits$results$beta$estimate)>3)])
  for(i in badmod){
    tmp<-match(gamma.across.random$model.table[i,]$model,unlist(lapply(gamma.across.random,function(x) x$model.name)))
    if(tmp!=which(grepl("~1$",lapply(gamma.across.random,function(x) x$model.parameters$GammaDoublePrime$formula)) & grepl("~1$",lapply(gamma.across.random,function(x) x$model.parameters$g$formula)))){
      gamma.across.random[[tmp]]<-mark(data=pois.proc.across,ddl=pois.ddl,adjust=TRUE,invisible=FALSE,nodes=npoints,silent=TRUE,
                                       initial=inits,
                                       model.parameters = gamma.across.random[[tmp]]$model.parameters)
    }
  }
}
gamma.across.random$model.table<-model.table(gamma.across.random)

# identify models that failed
badmod <- which(!unlist(lapply(gamma.random.mod.list$g,function(x) any(grepl(x,names(gamma.across.random))))))
if(length(badmod)){
  inits<-gamma.across.random[[which(grepl("~1$",lapply(gamma.across.random,function(x) x$model.parameters$GammaDoublePrime$formula)) & grepl("~1$",lapply(gamma.across.random,function(x) x$model.parameters$g$formula)))]]
  inits$results$beta$estimate[which((grepl("GammaDoublePrime",rownames(inits$results$beta)) | grepl("g:",rownames(inits$results$beta))) & abs(inits$results$beta$estimate)>3)]<-3*sign(inits$results$beta$estimate[which((grepl("GammaDoublePrime",rownames(inits$results$beta)) | grepl("g:",rownames(inits$results$beta))) & abs(inits$results$beta$estimate)>3)])
  gamma.across.random2 <- mark.wrapper(gamma.random.mod.list[badmod,],use.initial=FALSE,initial=inits,
                              data=pois.proc.across,ddl=pois.ddl,adjust=TRUE,invisible=FALSE,nodes=npoints,silent=TRUE)
  gamma.across.random<-merge.mark(gamma.across.random,gamma.across.random2)
}

for(i in colnames(tmp.list)){
  for(j in unique(tmp.list[[i]])){
    if(i!="GammaDoublePrime" & i!="g"){
      if(i!="g") {
        tmp <-paste0(j,".")
        if(!grepl(tmp,names(gamma.across.random[gamma.across.random$model.table[1,]$model]),fixed=TRUE))
          rm(list=ls(patt=paste0(j,'$')))
      } else {
        tmp <- paste0(j,'$')
        if(!grepl(tmp,names(gamma.across.random[gamma.across.random$model.table[1,]$model]),perl=TRUE))
          rm(list=ls(patt=tmp))
      }
    } else {
      rm(list=ls(patt=paste0(j,'$')))
    }
  }
}

pois.ddlNoCons<-pois.ddl
levels(pois.ddlNoCons$GammaPrime$time)<-levels(pois.ddl$Phi$time)
pois.ddlNoCons$GammaPrime$time<-pois.ddl$Phi$time
levels(pois.ddlNoCons$GammaDoublePrime$time)<-levels(pois.ddl$Phi$time)
pois.ddlNoCons$GammaDoublePrime$time<-pois.ddl$Phi$time

GammaDoublePrime.tage.random<-g.tage<-list(formula=~tage,share=TRUE,link="logit")
g.tage.fmark<-list(formula=~tage+fmark1+fmark2,link="logit")
GammaDoublePrime.sextage.random<-g.sextage<-list(formula=~sex+tage,share=TRUE,link="logit")
g.sextage.fmark<-list(formula=~sex+tage+fmark1+fmark2,link="logit")
GammaDoublePrime.grouptage.random<-g.grouptage<-list(formula=~group+tage,share=TRUE,link="logit")
g.grouptage.fmark<-list(formula=~group+tage+fmark1+fmark2,link="logit")
GammaDoublePrime.grouptagerat1.random<-g.grouptagerat1<-list(formula=~group+tage+rat1,share=TRUE,link="logit")
g.grouptagerat1.fmark<-list(formula=~group+tage+rat1+fmark1+fmark2,link="logit")
GammaDoublePrime.grouptagerat2.random<-g.grouptagerat2<-list(formula=~group+tage+rat2,share=TRUE,link="logit")
g.grouptagerat2.fmark<-list(formula=~group+tage+rat2+fmark1+fmark2,link="logit")
GammaDoublePrime.seasontage.random<-g.seasontage<-list(formula=~season+tage,share=TRUE,link="logit")
g.seasontage.fmark<-list(formula=~season+tage+fmark1+fmark2,link="logit")

tmp.list<-create.model.list("ZiUnIdPoissonMRacross")
ind<-numeric(0)
for(i in 1:nrow(tmp.list)){
  gpp<-gsub(".random","",gsub("GammaDoublePrime.","",tmp.list$GammaDoublePrime[i],fixed=TRUE),fixed=TRUE)
  g<-gsub(".fmark","",gsub("g.","",tmp.list$g[i],fixed=TRUE),fixed=TRUE)
  if(gpp==g)# & !grepl(".fmark",tmp.list$g[i])) 
    ind<-c(ind,i)
}
gammaNoCons.random.mod.list<-tmp.list[ind,]
rownames(gammaNoCons.random.mod.list)<-seq(1,nrow(gammaNoCons.random.mod.list))
gammaNoCons.across.random<-mark.wrapper(gammaNoCons.random.mod.list,use.initial=FALSE,initial=inits,
                                        data=pois.proc.across,ddl=pois.ddlNoCons,adjust=TRUE,invisible=FALSE,nodes=npoints,silent=TRUE)

badmod<-which(gammaNoCons.across.random$model.table$Deviance>=gamma.across.random[[which(grepl("~1$",lapply(gamma.across.random,function(x) x$model.parameters$GammaDoublePrime$formula)) & grepl("~1$",lapply(gamma.across.random,function(x) x$model.parameters$g$formula)))]]$results$deviance)
if(length(badmod)){
  for(i in badmod){
    tmp<-match(gammaNoCons.across.random$model.table[i,]$model,unlist(lapply(gammaNoCons.across.random,function(x) x$model.name)))
    gammaNoCons.across.random[[tmp]]<-mark(data=pois.proc.across,ddl=pois.ddlNoCons,adjust=TRUE,invisible=FALSE,nodes=npoints,silent=TRUE,
                                           initial=gamma.across.random[[which(grepl("~1$",lapply(gamma.across.random,function(x) x$model.parameters$GammaDoublePrime$formula)) & grepl("~1$",lapply(gamma.across.random,function(x) x$model.parameters$g$formula)))]],
                                           model.parameters = gammaNoCons.across.random[[tmp]]$model.parameters)
  }
}
gammaNoCons.across.random$model.table<-model.table(gammaNoCons.across.random)

# identify models that failed
badmod <- which(!unlist(lapply(gammaNoCons.random.mod.list$g,function(x) any(grepl(x,names(gammaNoCons.across.random))))))
if(length(badmod)){
  gammaNoCons.across.random2 <- mark.wrapper(gammaNoCons.random.mod.list[badmod,],use.initial=FALSE,initial=gamma.across.random[[which(grepl("~1$",lapply(gamma.across.random,function(x) x$model.parameters$GammaDoublePrime$formula)) & grepl("~1$",lapply(gamma.across.random,function(x) x$model.parameters$g$formula)))]],
                                       data=pois.proc.across,ddl=pois.ddlNoCons,adjust=TRUE,invisible=FALSE,nodes=npoints,silent=TRUE)
  gammaNoCons.across.random<-merge.mark(gammaNoCons.across.random,gammaNoCons.across.random2)
}

for(i in colnames(tmp.list)){
  for(j in unique(tmp.list[[i]])){
    if(i!="GammaDoublePrime" & i!="g"){
      if(i!="g") {
        tmp <-paste0(j,".")
        if(!grepl(tmp,names(gammaNoCons.across.random[gammaNoCons.across.random$model.table[1,]$model]),fixed=TRUE))
          rm(list=ls(patt=paste0(j,'$')))
      } else {
        tmp <- paste0(j,'$')
        if(!grepl(tmp,names(gammaNoCons.across.random[gammaNoCons.across.random$model.table[1,]$model]),perl=TRUE))
          rm(list=ls(patt=tmp))
      }
    } else {
      rm(list=ls(patt=paste0(j,'$')))
    }
  }
}

gamma.random.mods.all<-merge.mark(gamma.across.random,gammaNoCons.across.random)
gamma.random.mod.list.all<-rbind(gamma.random.mod.list,gammaNoCons.random.mod.list)

#only fit Markovian models for random emigration models without group or tagecap effects
for(i in which(!grepl("group",gamma.random.mod.list$GammaDoublePrime) & !grepl("tagecap",gamma.random.mod.list$GammaDoublePrime))){
  eval(parse(text=paste0(gsub(".random","",gamma.random.mod.list$GammaDoublePrime[i]),"=list(formula=",paste0(gamma.across.random[[which(grepl(paste0(gamma.random.mod.list$g[i],"$"),names(gamma.across.random)))]]$model.parameters$GammaDoublePrime$formula,collapse=""),",link='",gamma.across.random[[which(grepl(paste0(gamma.random.mod.list$g[i],"$"),names(gamma.across.random)))]]$model.parameters$GammaDoublePrime$link,"')")))
  eval(parse(text=paste0(gsub(".random","",gsub("GammaDoublePrime","GammaPrime",gamma.random.mod.list$GammaDoublePrime[i])),"=list(formula=",paste0(gamma.across.random[[which(grepl(paste0(gamma.random.mod.list$g[i],"$"),names(gamma.across.random)))]]$model.parameters$GammaDoublePrime$formula,collapse=""),",link='",gamma.across.random[[which(grepl(paste0(gamma.random.mod.list$g[i],"$"),names(gamma.across.random)))]]$model.parameters$GammaDoublePrime$link,"')")))
  eval(parse(text=paste0(gamma.random.mod.list$g[i],"=list(formula=",paste0(gamma.across.random[[which(grepl(paste0(gamma.random.mod.list$g[i],"$"),names(gamma.across.random)))]]$model.parameters$g$formula,collapse=""),",link='",gamma.across.random[[which(grepl(paste0(gamma.random.mod.list$g[i],"$"),names(gamma.across.random)))]]$model.parameters$g$link,"')")))
}

GammaDoublePrime.zero<-list(formula=~1,link="logit",fixed=0)
GammaPrime.zero<-list(formula=~1,link="logit",fixed=0)
g.zero<-list(formula=~1,link="logit",fixed=1)

tmp.list<-create.model.list("ZiUnIdPoissonMRacross")
ind<-numeric(0)
for(i in 1:nrow(tmp.list)){
  gpp<-gsub("GammaDoublePrime.","",tmp.list$GammaDoublePrime[i],fixed=TRUE)
  gp<-gsub("GammaPrime.","",tmp.list$GammaPrime[i],fixed=TRUE)
  g<-gsub(".fmark","",gsub("g.","",tmp.list$g[i],fixed=TRUE),fixed=TRUE)
  if(gpp==gp & gpp==g)# & !grepl(".fmark",tmp.list$g[i])) 
    ind<-c(ind,i)
}
gamma.mod.list<-tmp.list[ind,]
rownames(gamma.mod.list)<-seq(1,nrow(gamma.mod.list))
gamma.across<-mark.wrapper(gamma.mod.list,use.initial=FALSE,initial=inits,
                           data=pois.proc.across,ddl=pois.ddl,adjust=TRUE,invisible=FALSE,nodes=npoints,silent=TRUE)

badmod<-which(gamma.across$model.table$Deviance>=gamma.across[[which(grepl("~1$",lapply(gamma.across,function(x) x$model.parameters$GammaDoublePrime$formula)) & unlist(lapply(gamma.across,function(x) !is.null(x$model.parameters$GammaDoublePrime$fixed))) & grepl("~1$",lapply(gamma.across,function(x) x$model.parameters$g$formula)))]]$results$deviance)
if(length(badmod)>1){
  for(i in badmod){
    tmp<-match(gamma.across$model.table[i,]$model,unlist(lapply(gamma.across,function(x) x$model.name)))
    if(tmp!=which(grepl("~1$",lapply(gamma.across,function(x) x$model.parameters$GammaDoublePrime$formula)) & grepl("~1$",lapply(gamma.across,function(x) x$model.parameters$g$formula)))){
      gamma.across[[tmp]]<-mark(data=pois.proc.across,ddl=pois.ddl,adjust=TRUE,invisible=FALSE,nodes=npoints,silent=TRUE,
                                initial=gamma.across[[match(gamma.across$model.table[1,]$model,unlist(lapply(gamma.across,function(x) x$model.name)))]],
                                model.parameters = gamma.across[[tmp]]$model.parameters)
    }
  }
}
gamma.across$model.table<-model.table(gamma.across)

# identify models that failed
badmod <- which(!unlist(lapply(gamma.mod.list$g,function(x) any(grepl(x,names(gamma.across))))))
if(length(badmod)){
  gamma.across2 <- mark.wrapper(gamma.mod.list[badmod,],use.initial=FALSE,initial=gamma.across[[match(gamma.across$model.table[1,]$model,unlist(lapply(gamma.across,function(x) x$model.name)))]],
                                       data=pois.proc.across,ddl=pois.ddl,adjust=TRUE,invisible=FALSE,nodes=npoints,silent=TRUE)
  gamma.across<-merge.mark(gamma.across,gamma.across2)
}


for(i in colnames(tmp.list)){
  for(j in unique(tmp.list[[i]])){
    if(i!="GammaDoublePrime" & i!="GammaPrime" & i!="g"){
      if(i!="g") {
        tmp <-paste0(j,".")
        if(!grepl(tmp,names(gamma.across[gamma.across$model.table[1,]$model]),fixed=TRUE))
          rm(list=ls(patt=paste0(j,'$')))
      } else {
        tmp <- paste0(j,'$')
        if(!grepl(tmp,names(gamma.across[gamma.across$model.table[1,]$model]),perl=TRUE))
          rm(list=ls(patt=tmp))
      }
    } else {
      rm(list=ls(patt=paste0(j,'$')))
    }
  }
}

gamma.mods.all<-merge.mark(gamma.across.random,gammaNoCons.across.random,gamma.across)
gamma.random.mod.list$GammaPrime<-rep("",nrow(gamma.random.mod.list))
gammaNoCons.random.mod.list$GammaPrime<-rep("",nrow(gammaNoCons.random.mod.list))

gamma.mod.list.all<-rbind(gamma.random.mod.list,gammaNoCons.random.mod.list,gamma.mod.list)

gamma.mods<-merge.mark(Phi.mods,gamma.across.random,gammaNoCons.across.random,gamma.across)


#########################################################################################################
# additional combinations of top 3 models for each parameter
#########################################################################################################
for(i in 1:3){
  eval(parse(text=paste0(sigma.mod.list$sigma[match(names(sigma.across)[[match(sigma.across$model.table[i,]$model,unlist(lapply(sigma.across,function(x) x$model.name)))]],apply(sigma.mod.list,1,function(x) paste0(x,collapse=".")))],"=list(formula=",paste0(sigma.across[[sigma.across$model.table[i,]$model]]$model.parameters$sigma$formula,collapse=""),",link='",sigma.across[[sigma.across$model.table[i,]$model]]$model.parameters$sigma$link,"')")))
  eval(parse(text=paste0(r.mod.list$r[match(names(r.across)[[match(r.across$model.table[i,]$model,unlist(lapply(r.across,function(x) x$model.name)))]],apply(r.mod.list,1,function(x) paste0(x,collapse=".")))],"=list(formula=",paste0(r.across[[r.across$model.table[i,]$model]]$model.parameters$r$formula,collapse=""),",link='",r.across[[r.across$model.table[i,]$model]]$model.parameters$r$link,"')")))
  eval(parse(text=paste0(alpha.mod.list$alpha[match(names(alpha.across)[[match(alpha.across$model.table[i,]$model,unlist(lapply(alpha.across,function(x) x$model.name)))]],apply(alpha.mod.list,1,function(x) paste0(x,collapse=".")))],"=list(formula=",paste0(alpha.across[[alpha.across$model.table[i,]$model]]$model.parameters$alpha$formula,collapse=""),",link='",alpha.across[[alpha.across$model.table[i,]$model]]$model.parameters$alpha$link,"')")))
  eval(parse(text=paste0(Phi.fmark.mod.list$Phi[match(names(Phi.across)[[match(Phi.across$model.table[i,]$model,unlist(lapply(Phi.across,function(x) x$model.name)))]],apply(Phi.fmark.mod.list,1,function(x) paste0(x,collapse=".")))],"=list(formula=",paste0(Phi.across[[Phi.across$model.table[i,]$model]]$model.parameters$Phi$formula,collapse=""),",link='",Phi.across[[Phi.across$model.table[i,]$model]]$model.parameters$Phi$link,"')")))
  eval(parse(text=paste0(Phi.fmark.mod.list$w[match(names(Phi.across)[[match(Phi.across$model.table[i,]$model,unlist(lapply(Phi.across,function(x) x$model.name)))]],apply(Phi.fmark.mod.list,1,function(x) paste0(x,collapse=".")))],"=list(formula=",paste0(Phi.across[[Phi.across$model.table[i,]$model]]$model.parameters$w$formula,collapse=""),",link='",Phi.across[[Phi.across$model.table[i,]$model]]$model.parameters$w$link,"')")))
  if(gamma.mod.list.all[match(gsub("\\.","",names(gamma.mods.all)[[match(gamma.mods.all$model.table[i,]$model,unlist(lapply(gamma.mods.all,function(x) x$model.name)))]]),gsub("\\.","",apply(gamma.mod.list.all,1,function(x) paste0(x,collapse="")))),"GammaPrime"]==""){
    eval(parse(text=paste0(gamma.mod.list.all$GammaDoublePrime[match(gsub("\\.","",names(gamma.mods.all)[[match(gamma.mods.all$model.table[i,]$model,unlist(lapply(gamma.mods.all,function(x) x$model.name)))]]),gsub("\\.","",apply(gamma.mod.list.all,1,function(x) paste0(x,collapse=""))))],"=list(formula=",paste0(gamma.mods.all[[gamma.mods.all$model.table[i,]$model]]$model.parameters$GammaDoublePrime$formula,collapse=""),",share=",gamma.mods.all[[gamma.mods.all$model.table[i,]$model]]$model.parameters$GammaDoublePrime$share,",link='",gamma.mods.all[[gamma.mods.all$model.table[i,]$model]]$model.parameters$GammaDoublePrime$link,"')")))
  } else {
    eval(parse(text=paste0(gamma.mod.list.all$GammaDoublePrime[match(gsub("\\.","",names(gamma.mods.all)[[match(gamma.mods.all$model.table[i,]$model,unlist(lapply(gamma.mods.all,function(x) x$model.name)))]]),gsub("\\.","",apply(gamma.mod.list.all,1,function(x) paste0(x,collapse=""))))],"=list(formula=",paste0(gamma.mods.all[[gamma.mods.all$model.table[i,]$model]]$model.parameters$GammaDoublePrime$formula,collapse=""),",link='",gamma.mods.all[[gamma.mods.all$model.table[i,]$model]]$model.parameters$GammaDoublePrime$link,"')")))
    eval(parse(text=paste0(gamma.mod.list.all$GammaPrime[match(gsub("\\.","",names(gamma.mods.all)[[match(gamma.mods.all$model.table[i,]$model,unlist(lapply(gamma.mods.all,function(x) x$model.name)))]]),gsub("\\.","",apply(gamma.mod.list.all,1,function(x) paste0(x,collapse=""))))],"=list(formula=",paste0(gamma.mods.all[[gamma.mods.all$model.table[i,]$model]]$model.parameters$GammaPrime$formula,collapse=""),",link='",gamma.mods.all[[gamma.mods.all$model.table[i,]$model]]$model.parameters$GammaPrime$link,"')")))
  }
  eval(parse(text=paste0(gamma.mod.list.all$g[match(gsub("\\.","",names(gamma.mods.all)[[match(gamma.mods.all$model.table[i,]$model,unlist(lapply(gamma.mods.all,function(x) x$model.name)))]]),gsub("\\.","",apply(gamma.mod.list.all,1,function(x) paste0(x,collapse=""))))],"=list(formula=",paste0(gamma.mods.all[[gamma.mods.all$model.table[i,]$model]]$model.parameters$g$formula,collapse=""),",link='",gamma.mods.all[[gamma.mods.all$model.table[i,]$model]]$model.parameters$g$link,"')")))
}

tmp.list<-create.model.list("ZiUnIdPoissonMRacross")
# only include random emigration models with same structure for gpp/g and phi/w
ind<-numeric(0)
for(i in 1:nrow(tmp.list)){
  gpp<-gsub(".random","",gsub("GammaDoublePrime.","",tmp.list$GammaDoublePrime[i],fixed=TRUE),fixed=TRUE)
  g<-gsub(".fmark","",gsub("g.","",tmp.list$g[i],fixed=TRUE),fixed=TRUE)
  phi<-gsub("Phi.","",tmp.list$Phi[i],fixed=TRUE)
  w<-gsub(".fmark","",gsub("w.","",tmp.list$w[i],fixed=TRUE),fixed=TRUE)
  if(gpp==g & phi==w & grepl(".random",tmp.list$GammaDoublePrime[i])) ind<-c(ind,i)
}
mod.random.list<-tmp.list[ind,]
mod.random.list$GammaPrime<-NULL
rownames(mod.random.list)<-seq(1,nrow(mod.random.list))

inits<-gamma.random.mods.all[[gamma.random.mods.all$model.table[1,]$model]]
inits$results$beta$estimate[which(grepl("GammaDoublePrime",rownames(inits$results$beta)) | grepl("g:",rownames(inits$results$beta)) | grepl("w:",rownames(inits$results$beta)))]<-0
mod.across.random<-mark.wrapper(mod.random.list,use.initial=FALSE,initial=inits,brief=TRUE,
                         data=pois.proc.across,ddl=pois.ddlNoCons,adjust=TRUE,invisible=FALSE,nodes=npoints,silent=TRUE)

mod.across.null <- mark(data=pois.proc.across,ddl=pois.ddlNoCons,adjust=TRUE,invisible = FALSE,nodes=npoints,
                        initial=mod.dot.across,
                        model.parameters = list(alpha=list(formula=~1,link="log"),
                                           sigma=list(formula=~1),
                                           U=U.gxt,
                                           Phi=list(formula=~1,link="logit"),
                                           GammaDoublePrime=list(formula=~1,link="logit",share=TRUE),
                                           r=list(formula=~1,link="logit"),
                                           w=list(formula=~1,link="logit"),
                                           g=list(formula=~1,link="logit")),
                        silent=TRUE,brief=TRUE)

mod.across.random$model.table<-NULL
badmod<-names(which(unlist(lapply(mod.across.random,function(x) x$results$lnl>=mod.across.null$results$lnl))))
mod.across.random$model.table<-model.table(mod.across.random)
for(i in badmod){
  model.parameters<-mod.across.random[[i]]$model.parameters
  mod.across.random[[i]]<-tryCatch(mark(data=pois.proc.across,ddl=pois.ddlNoCons,adjust=TRUE,invisible=FALSE,nodes=npoints,
                                   initial=mod.across.null,
                                   model.parameters=model.parameters,silent=TRUE,brief=TRUE),error=function(e) e)
  j=1
  while((inherits(mod.across.random[[i]],"error") | isTRUE(mod.across.random[[i]]$results$lnl>=mod.across.null$results$lnl)) & j<length(mod.across.random)){
    mod.across.random[[i]]<-tryCatch(mark(data=pois.proc.across,ddl=pois.ddlNoCons,adjust=TRUE,invisible=FALSE,nodes=npoints,
                                   initial=mod.across.random[[mod.across.random$model.table[j,]$model]],
                                   model.parameters=model.parameters,silent=TRUE,brief=TRUE),error=function(e) e)
    j=j+1
  }
}

mod.across.random$model.table<-model.table(mod.across.random)

# identify models that failed
badmod <- which(!unlist(lapply(apply(mod.random.list,1,function(x) paste0(x,collapse=".")),function(x) any(grepl(x,names(mod.across.random))))))
if(length(badmod)){
  mod.across.random2 <- mark.wrapper(mod.random.list[badmod,],use.initial=FALSE,initial=mod.across.null,
                                data=pois.proc.across,ddl=pois.ddlNoCons,adjust=TRUE,invisible=FALSE,nodes=npoints,silent=TRUE)
  mod.across.random<-merge.mark(mod.across.random,mod.across.random2)
}

mods<-merge.mark(gamma.mods,mod.across.random)
mods$model.table<-NULL

dupsInd <- numeric()
for(j in which(duplicated(unlist(lapply(mods,function(x) x$model.name))))){
  for(k in which(unlist(lapply(mods,function(x) x$model.name))[-j] %in% mods[[j]]$model.name)){
    if(mods[[k]]$results$npar==mods[[j]]$results$npar){
      dupsInd <- c(dupsInd,ifelse(mods[[k]]$results$lnl<mods[[j]]$results$lnl,j,k))
    }
  }
}

mods<-mods[(1:length(mods))[-dupsInd]]
class(mods)<-"marklist"
mods$model.table<-model.table(mods)

multiple.model.results <- mods # collect all models from above
multiple.model.results$model.table=model.table(multiple.model.results,model.name=F)

adult_female<-model.average(mods,data=data.frame(tage1=1,tage2=1,tage3.75=1,tage4.75=1,tage6.5=1,tage7.5=1,sex=1,tagecap=1),vcv=TRUE) #adult female
adult_male<-model.average(mods,data=data.frame(tage1=1,tage2=1,tage3.75=1,tage4.75=1,tage6.5=1,tage7.5=1,sex=0,tagecap=1),vcv=TRUE) #adult male
juv1_female<-model.average(mods,data=data.frame(tage1=0,tage2=0,tage3.75=0,tage4.75=0,tage6.5=0,tage7.5=0,sex=1,tagecap=0),vcv=TRUE) # juvenile female
juv2_female<-model.average(mods,data=data.frame(tage1=1,tage2=1,tage3.75=1,tage4.75=1,tage6.5=1,tage7.5=1,sex=1,tagecap=0),vcv=TRUE) #adult female captured as juvenile
juv1_male<-model.average(mods,data=data.frame(tage1=0,tage2=0,tage3.75=0,tage4.75=0,tage6.5=0,tage7.5=0,sex=0,tagecap=0),vcv=TRUE) # juvenile male
juv2_male<-model.average(mods,data=data.frame(tage1=1,tage2=1,tage3.75=1,tage4.75=1,tage6.5=1,tage7.5=1,sex=0,tagecap=0),vcv=TRUE) #adult male captured as juvenile

model_names <- as.vector(as.character(multiple.model.results$model$model)) # get model names 
# note that the "model_names" statement can be removed above and below in "N_table" to
# produce a table without model names and quotation marks around values
weights <- multiple.model.results$model.table$weight
model_nums <- as.numeric(row.names(multiple.model.results$model.table))
N_estimates <- t(sapply(model_nums, function(x) multiple.model.results[[x]]$results$derived$`N Population Size`$estimate))
N_stderrors <- lapply(model_nums, function (x) multiple.model.results[[x]]$results$derived.vcv$`N Population Size`)
#N_table = cbind(model_nums, model_names, N_estimates, N_stderrors)
#N_table

for(j in 1:length(weights)){
  N_stderrors[[j]][is.na(N_stderrors[[j]])]<-0
}

# for model averaged estimate of N and se
N <- model.average(x=list(estimate = N_estimates, weight = weights, vcv = N_stderrors),vcv=TRUE)
theta <- exp(qnorm(.975)*sqrt(log(1+(N$se/N$estimate)^2)))
N$lower <- N$estimate/theta
N$upper <- N$estimate*theta
N # derived estimate of N with se
