# Supplementary material for: Improved methods for estimating abundance and related demographic parameters from mark‐resight data
Source: Biometrics. 2019 Apr 25;75(3):799–809. doi: 10.1111/biom.13058 (PMC6850357; doi:10.1111/biom.13058)
Supplement: Supplementary file 1 — Supplementary Information [file BIOM-75-799-s001.zip › code/robin_ZIPNE_ch.inp]

/* 6 primary occasions */
/* 3 groups (Smithy, Knobs Flat, Walker Creek) */
/* 8 covariates: age (1=adult, 0=juvenile), sex (1=female, 0=male), age1, age2, age3, age4, age5, age6 */
/* BG/BM */	..01-0-0-0-0	1	0	0	0	0.402173913	0	1	1	1	1	1	;
/* BW/RM */	..010302-0-0	1	0	0	1	0	0.488888889	1	1	1	1	1	;
/* GG/RM */	....02-00101	1	0	0	1	1	0.488888889	1	1	1	1	1	;
/* GK/RM */	..01-0-0-0-0	1	0	0	1	0.402173913	1	1	1	1	1	1	;
/* GR/WM */	..0306-001-0	1	0	0	1	0	0.488888889	1	1	1	1	1	;
/* KG/RM */	..-002-0-0-0	1	0	0	1	1	0.488888889	1	1	1	1	1	;
/* KR/RM */	..02-0-0-0-0	1	0	0	1	0	0.488888889	1	1	1	1	1	;
/* KV/RM */	......020101	1	0	0	1	0	0.488888889	1	0.641618497	1	1	1	;
/* KY/RM */	....040502-0	1	0	0	0	0	0.488888889	1	0	1	1	1	;
/* OB/RM */	..01-0-0-0-0	1	0	0	1	0.402173913	0.488888889	1	1	1	1	1	;
/* OG/RM */	..020603-0-0	1	0	0	1	1	0.488888889	1	1	1	1	1	;
/* OO/RM */	....06-0-0-0	1	0	0	1	0	0.488888889	1	1	1	1	1	;
/* OP/RM */	........0301	1	0	0	1	0	0.488888889	1	0.641618497	1	1	1	;
/* OR/RM */	..0303010202	1	0	0	1	0	0.488888889	1	1	1	1	1	;
/* OW/RM */	..-005010203	1	0	0	1	0	0.488888889	1	1	1	1	1	;
/* OY/RM */	..0205-0-0-0	1	0	0	1	0	0.488888889	1	1	1	1	1	;
/* PG/RM */	........04-0	1	0	0	1	0	0.488888889	1	0.641618497	1	1	1	;
/* PW/RM */	....0605-0-0	1	0	0	1	1	0.488888889	1	1	1	1	1	;
/* RB/RM */	..03030102-0	1	0	0	1	0	1	1	1	1	1	1	;
/* RG/RM */	..0103-0-0-0	1	0	0	1	0	0.488888889	1	1	1	1	1	;
/* RK/RM */	..010101-0-0	1	0	0	1	1	0.488888889	1	1	1	1	1	;
/* RO/RM */	..02-001-0-0	1	0	0	1	0	0.488888889	1	1	1	1	1	;
/* RR/RM */	....04030305	1	0	0	1	0	0.488888889	1	1	1	1	1	;
/* RW/RM */	..01-0-0-0-0	1	0	0	1	0	1	1	1	1	1	1	;
/* VG/RM */	........01-0	1	0	0	1	0	0.488888889	1	0.641618497	1	1	1	;
/* VR/RM */	........0404	1	0	0	1	1	0.488888889	1	0.641618497	1	1	1	;
/* WO/GM */	........02-0	1	0	0	0	0.402173913	0.488888889	1	0.641618497	1	0	1	;
/* WR/BM */	..03-0-0-0-0	1	0	0	0	0.402173913	0	1	1	1	1	1	;
/* WV/RM */	....030202-0	1	0	0	1	0	0.488888889	1	1	1	1	1	;
/* WW/RM */	....04070703	1	0	0	1	0	0.488888889	1	1	1	1	1	;
/* WY/BM */	..0102-003-0	1	0	0	0	0	0	1	1	1	1	1	;
/* WY/RM */	..01-0-0-0-0	1	0	0	0	0	1	1	1	1	1	1	;
/* YB/RM */	..04-0-0-0-0	1	0	0	1	0	1	1	1	1	1	1	;
/* YK/RM+ */	....01-0-0-0	1	0	0	1	0	0.488888889	1	1	1	1	1	;
/* YO/RM */	..01-0-0-0-0	1	0	0	0	0.402173913	1	1	1	1	1	1	;
/* YP/RM */	....02-0-0-0	1	0	0	0	0.402173913	0.488888889	1	0	1	1	1	;
/* YR/RM */	..0102-0-0-0	1	0	0	1	1	1	1	1	1	1	1	;
/* YW/RM */	..0101010105	1	0	0	1	0	1	1	1	1	1	1	;
/* YY/RM */	....05-0-0-0	1	0	0	0	0.402173913	0.488888889	1	0	1	1	1	;
/* YG/YM */	03-004-0-0-0	0	1	0	1	0	1	1	1	1	1	1	;
/* YK/YM */	0107010102-0	0	1	0	1	1	1	1	1	1	1	1	;
/* YO/YM */	020102050205	0	1	0	1	0	1	1	1	1	1	1	;
/* YW/YM */	01040204-002	0	1	0	1	1	1	1	1	1	1	1	;
/* BB/BM */	01-0-0-0-0-0	0	1	0	0	0.402173913	0	1	1	1	1	1	;
/* BB/YM */	......010401	0	1	0	1	0	0.488888889	1	0.641618497	1	1	1	;
/* BG/RM */	....020403-0	0	1	0	1	0	0.488888889	1	1	1	1	1	;
/* BG/YM */	....-0-001-0	0	1	0	1	1	0.488888889	1	1	1	1	1	;
/* BK/RM */	-0-001-0-0-0	0	1	0	0	1	1	1	1	1	1	1	;
/* BO/YM */	-00701050301	0	1	0	1	0	1	1	1	1	1	1	;
/* BP/YM */	......01-0-0	0	1	0	1	1	0.488888889	1	0.641618497	1	1	1	;
/* BR/YM */	030303-00703	0	1	0	1	0	1	1	1	1	1	1	;
/* BV/WM */	....01-0-0-0	0	1	0	0	0	0.488888889	1	0	1	1	1	;
/* BW/YM */	0301-0-0-0-0	0	1	0	1	0	1	1	1	1	1	1	;
/* BY/BM */	01-0-0-0-0-0	0	1	0	0	0	0	1	1	1	1	1	;
/* GB/BM */	-0-0-001-0-0	0	1	0	0	1	0	1	1	1	1	1	;
/* GB/RM */	....-003-0-0	0	1	0	1	1	0.488888889	1	1	1	1	1	;
/* GO/YM */	....01-0-0-0	0	1	0	1	1	0.488888889	1	1	1	1	1	;
/* GR/YM */	-0030101-0-0	0	1	0	1	1	1	1	1	1	1	1	;
/* GW/WM */	....-001-0-0	0	1	0	0	1	0.488888889	1	0	1	1	1	;
/* GW/YM */	-001-0-0-0-0	0	1	0	1	1	1	1	1	1	1	1	;
/* GY/YM */	-001-00203-0	0	1	0	1	0	1	1	1	1	1	1	;
/* KB/RM */	....05-0-0-0	0	1	0	1	0	0.488888889	1	1	1	1	1	;
/* KP/RM */	........-001	0	1	0	1	0	0.488888889	1	0.641618497	1	1	1	;
/* KW/BM */	03030401-0-0	0	1	0	0	1	0	1	1	1	1	1	;
/* KW/RM */	..02-0-00302	0	1	0	1	0	0.488888889	1	1	1	1	1	;
/* KW/YM */	01-0-001-0-0	0	1	0	1	1	1	1	1	1	1	1	;
/* KY/BM */	03-0-0-0-0-0	0	1	0	0	0.402173913	0	1	1	1	1	1	;
/* KY/WM */	....0105-0-0	0	1	0	0	0	0.488888889	1	0	1	1	1	;
/* OK/RM */	....-001-0-0	0	1	0	1	1	0.488888889	1	1	1	1	1	;
/* OR/BM */	0505-0-0-0-0	0	1	0	0	0	0	1	1	1	1	1	;
/* OW/YM */	-00504040506	0	1	0	1	0	1	1	1	1	1	1	;
/* PK/WM */	....03-0-0-0	0	1	0	0	0.402173913	0.488888889	1	0	1	1	1	;
/* PO/WM */	....0406-0-0	0	1	0	0	0	0.488888889	1	0	1	1	1	;
/* PR/WM */	....02-0-0-0	0	1	0	0	0.402173913	0.488888889	1	0	1	1	1	;
/* PY/WM */	....05040207	0	1	0	0	0	0.488888889	1	0	1	1	1	;
/* RG/RM+ */	..02-0-0-0-0	0	1	0	1	0	0.488888889	1	1	1	1	1	;
/* RG/YM */	-00104-0-0-0	0	1	0	1	1	1	1	1	1	1	1	;
/* RO/YM */	01-0-0-0-0-0	0	1	0	1	0	1	1	1	1	1	1	;
/* RP/RM */	......040401	0	1	0	1	0	0.488888889	1	0.641618497	1	1	1	;
/* RY/RM */	....0201-0-0	0	1	0	1	0	0.488888889	1	1	1	1	1	;
/* VB/RM */	......02-0-0	0	1	0	1	0	0.488888889	1	0.641618497	1	1	1	;
/* VO/WM */	....-00501-0	0	1	0	0	0	0.488888889	1	0	1	1	1	;
/* VW/RM */	......07-0-0	0	1	0	1	0	0.488888889	1	0.641618497	1	1	1	;
/* VW/WM */	....01-0-0-0	0	1	0	0	1	0.488888889	1	0	1	1	1	;
/* VY/RM */	......05-0-0	0	1	0	1	0	0.488888889	1	0.641618497	1	1	1	;
/* VY/WM */	....030405-0	0	1	0	0	0	0.488888889	1	0	1	1	1	;
/* WB/GM */	........02-0	0	1	0	0	0.402173913	0.488888889	1	0.641618497	1	0	1	;
/* WB/WM */	01-0-0-0-0-0	0	1	0	0	0.402173913	0	1	1	1	1	1	;
/* WB/YM */	0403-0-0-0-0	0	1	0	1	0	1	1	1	1	1	1	;
/* WG/WM */	....040103-0	0	1	0	0	0	0.488888889	1	0	1	1	1	;
/* WG/YM */	05020101-0-0	0	1	0	1	1	1	1	1	1	1	1	;
/* WK/YM */	030601040303	0	1	0	1	0	1	1	1	1	1	1	;
/* WO/WM */	0604-0-0-0-0	0	1	0	0	0	0	1	1	1	1	1	;
/* WO/YM */	-00101070402	0	1	0	1	0	1	1	1	1	1	1	;
/* WR/YM */	0204040304-0	0	1	0	1	0	1	1	1	1	1	1	;
/* WW/WM */	....04-0-0-0	0	1	0	0	0.402173913	0.488888889	1	0	1	1	1	;
/* WW/YM */	......010303	0	1	0	1	1	0.488888889	1	0.641618497	1	1	1	;
/* YB/WM */	02-001-0-0-0	0	1	0	0	0.402173913	0	1	1	1	1	1	;
/* YB/YM */	050503040305	0	1	0	1	0	1	1	1	1	1	1	;
/* YG/BM */	0502-0-0-0-0	0	1	0	0	0	0	1	1	1	1	1	;
/* YK/RM */	....0105-0-0	0	1	0	1	0	0.488888889	1	1	1	1	1	;
/* YO/BM */	0502-0-0-0-0	0	1	0	0	1	0	1	1	1	1	1	;
/* YV/RM */	......070301	0	1	0	1	0	0.488888889	1	0.641618497	1	1	1	;
/* YY/WM */	....04-0-0-0	0	1	0	0	0.402173913	0.488888889	1	0	1	1	1	;
/* BM/KO */	010102030301	0	0	1	0	0	0	1	1	1	1	1	;
/* BM/OB */	040303060505	0	0	1	0	0	0	1	1	1	1	1	;
/* BM/OO */	050203040401	0	0	1	0	0	0	1	1	1	1	1	;
/* BM/RW */	04-0-0-0-0-0	0	0	1	0	0.402173913	0	1	1	1	1	1	;
/* BM/WG */	010302-0-0-0	0	0	1	0	1	0	1	1	1	1	1	;
/* BM/WK */	03-0-0-0-0-0	0	0	1	0	0	0	1	1	1	1	1	;
/* GM/RB */	........0605	0	0	1	0	0	0.488888889	1	0.641618497	1	0	1	;
/* GM/VP */	........0201	0	0	1	0	0.402173913	0.488888889	1	0.641618497	1	0	1	;
/* GM/WW */	........0503	0	0	1	0	0	0.488888889	1	0.641618497	1	0	1	;
/* RM/BB */	........05-0	0	0	1	1	0.402173913	0.488888889	1	0.641618497	1	1	1	;
/* RM/BG */	....02020306	0	0	1	1	1	0.488888889	1	1	1	1	1	;
/* RM/BO */	..-006060806	0	0	1	1	0	0.488888889	1	1	1	1	1	;
/* RM/BR */	05-0-0-0-0-0	0	0	1	0	1	1	1	1	1	1	1	;
/* RM/BW */	02-0-0-0-0-0	0	0	1	1	0	1	1	1	1	1	1	;
/* RM/BY */	....0407-0-0	0	0	1	1	0	0.488888889	1	1	1	1	1	;
/* RM/GB */	....03-0-0-0	0	0	1	1	1	0.488888889	1	1	1	1	1	;
/* RM/GY */	........0201	0	0	1	1	0	0.488888889	1	0.641618497	1	1	1	;
/* RM/RB */	050205-002-0	0	0	1	1	0	1	1	1	1	1	1	;
/* RM/RW */	040306-00503	0	0	1	1	0	1	1	1	1	1	1	;
/* RM/WB */	..0202040602	0	0	1	1	0	0.488888889	1	1	1	1	1	;
/* RM/WK */	03-00302-0-0	0	0	1	1	1	1	1	1	1	1	1	;
/* RM/WP */	......020601	0	0	1	1	1	0.488888889	1	0.641618497	1	1	1	;
/* RM/WW */	......01-0-0	0	0	1	1	1	0.488888889	1	0.641618497	1	1	1	;
/* RM/YB */	040501-0-0-0	0	0	1	1	0	1	1	1	1	1	1	;
/* RM/YK */	030104040403	0	0	1	1	0	1	1	1	1	1	1	;
/* RM/YV */	........06-0	0	0	1	0	0.402173913	0.488888889	1	0.641618497	1	0	1	;
/* RM/YW */	040204-0-0-0	0	0	1	1	0	1	1	1	1	1	1	;
/* WM/GP */	....0207-0-0	0	0	1	0	0	0.488888889	1	0	1	1	1	;
/* WM/GW */	....03020101	0	0	1	0	1	0.488888889	1	0	1	1	1	;
/* WM/KO */	....03030603	0	0	1	0	1	0.488888889	1	0	1	1	1	;
/* WM/KY */	....0101-0-0	0	0	1	0	0	0.488888889	1	0	1	1	1	;
/* WM/OY */	....05-0-0-0	0	0	1	0	0	0.488888889	1	0	1	1	1	;
/* WM/WP */	....05-0-0-0	0	0	1	0	0.402173913	0.488888889	1	0	1	1	1	;
/* WM/WR */	....06-0-0-0	0	0	1	0	0	0.488888889	1	0	1	1	1	;
/* YM/YW */	0201-0-0-0-0	0	0	1	1	1	1	1	1	1	1	1	;
/* YM/BO */	-003-0010101	0	0	1	1	1	1	1	1	1	1	1	;
/* YM/GR */	0101-0-0-0-0	0	0	1	1	1	1	1	1	1	1	1	;
/* YM/GW */	-00201020203	0	0	1	1	0	1	1	1	1	1	1	;
/* YM/RG */	-00104-0-0-0	0	0	1	1	1	1	1	1	1	1	1	;
/* YM/RW */	-0-00201-0-0	0	0	1	1	1	1	1	1	1	1	1	;
/* YM/WG */	010203-0-0-0	0	0	1	1	0	1	1	1	1	1	1	;
/* YM/WK */	-0-0-0-00201	0	0	1	1	0	1	1	1	1	1	1	;
/* YM/WO */	01-0-0-0-0-0	0	0	1	1	0	1	1	1	1	1	1	;
/* YM/YG */	0205030603-0	0	0	1	1	0	1	1	1	1	1	1	;
/* YM/YR */	020101-0-0-0	0	0	1	1	0	1	1	1	1	1	1	;
/* BB/GM */	........-0-0	0	1	0	0	0.402173913	0.488888889	1	0.641618497	1	0	1	;
/* BB/RM */	....-0-0-0-0	1	0	0	1	1	0.488888889	1	1	1	1	1	;
/* BB/WM */	....-0-0-0-0	0	1	0	0	0.402173913	0.488888889	1	0	1	1	1	;
/* BG/GM */	........-0-0	0	1	0	0	0.402173913	0.488888889	1	0.641618497	1	0	1	;
/* BG/WM */	....-0-0-0-0	0	1	0	0	0.402173913	0.488888889	1	0	1	1	1	;
/* BK/BM */	-0-0-0-0-0-0	0	1	0	0	0.402173913	0	1	1	1	1	1	;
/* BK/GM */	........-0-0	0	1	0	1	0.402173913	0.488888889	1	0.641618497	1	1	1	;
/* BK/WM */	....-0-0-0-0	0	1	0	0	0.402173913	0.488888889	1	0	1	1	1	;
/* BM/BB */	-0-0-0-0-0-0	0	0	1	0	0.402173913	0	1	1	1	1	1	;
/* BM/BG */	-0-0-0-0-0-0	0	0	1	0	0.402173913	0	1	1	1	1	1	;
/* BM/BO */	-0-0-0-0-0-0	0	0	1	0	0	0	1	1	1	1	1	;
/* BM/BR */	-0-0-0-0-0-0	0	0	1	0	0.402173913	0	1	1	1	1	1	;
/* BM/BW */	-0-0-0-0-0-0	0	0	1	0	0.402173913	0	1	1	1	1	1	;
/* BM/GB */	-0-0-0-0-0-0	0	0	1	0	0.402173913	0	1	1	1	1	1	;
/* BM/GG */	-0-0-0-0-0-0	0	0	1	0	0.402173913	0	1	1	1	1	1	;
/* BM/GK */	-0-0-0-0-0-0	0	0	1	0	0.402173913	0	1	1	1	1	1	;
/* BM/GO */	-0-0-0-0-0-0	0	0	1	0	1	0	1	1	1	1	1	;
/* BM/GR */	-0-0-0-0-0-0	0	0	1	0	0.402173913	0	1	1	1	1	1	;
/* BM/GW */	-0-0-0-0-0-0	0	0	1	0	0.402173913	0	1	1	1	1	1	;
/* BM/KB */	-0-0-0-0-0-0	0	0	1	0	0.402173913	0	1	1	1	1	1	;
/* BM/KG */	-0-0-0-0-0-0	0	0	1	0	0.402173913	0	1	1	1	1	1	;
/* BM/KR */	-0-0-0-0-0-0	0	0	1	0	0.402173913	0	1	1	1	1	1	;
/* BM/KW */	-0-0-0-0-0-0	0	0	1	0	0.402173913	0	1	1	1	1	1	;
/* BM/OG */	-0-0-0-0-0-0	0	0	1	0	0.402173913	0	1	1	1	1	1	;
/* BM/OK */	-0-0-0-0-0-0	0	0	1	0	0.402173913	0	1	1	1	1	1	;
/* BM/OR */	-0-0-0-0-0-0	0	0	1	0	0.402173913	0	1	1	1	1	1	;
/* BM/OW */	-0-0-0-0-0-0	0	0	1	0	0.402173913	0	1	1	1	1	1	;
/* BM/RB */	-0-0-0-0-0-0	0	0	1	0	0.402173913	0	1	1	1	1	1	;
/* BM/RG */	-0-0-0-0-0-0	0	0	1	0	0.402173913	0	1	1	1	1	1	;
/* BM/RK */	-0-0-0-0-0-0	0	0	1	0	0.402173913	0	1	1	1	1	1	;
/* BM/RO */	-0-0-0-0-0-0	0	0	1	0	0.402173913	0	1	1	1	1	1	;
/* BM/RR */	-0-0-0-0-0-0	0	0	1	0	0.402173913	0	1	1	1	1	1	;
/* BM/WB */	-0-0-0-0-0-0	0	0	1	0	0.402173913	0	1	1	1	1	1	;
/* BM/WO */	-0-0-0-0-0-0	0	0	1	0	0.402173913	0	1	1	1	1	1	;
/* BM/WR */	-0-0-0-0-0-0	0	0	1	0	0.402173913	0	1	1	1	1	1	;
/* BM/WW */	-0-0-0-0-0-0	0	0	1	0	0.402173913	0	1	1	1	1	1	;
/* BM/YB */	-0-0-0-0-0-0	0	0	1	0	0.402173913	0	1	1	1	1	1	;
/* BM/YG */	-0-0-0-0-0-0	0	0	1	0	0.402173913	0	1	1	1	1	1	;
/* BM/YK */	-0-0-0-0-0-0	0	0	1	0	0.402173913	0	1	1	1	1	1	;
/* BM/YO */	-0-0-0-0-0-0	0	0	1	0	0.402173913	0	1	1	1	1	1	;
/* BM/YR */	-0-0-0-0-0-0	0	0	1	0	0.402173913	0	1	1	1	1	1	;
/* BM/YW */	-0-0-0-0-0-0	0	0	1	0	0.402173913	0	1	1	1	1	1	;
/* BO/BM */	-0-0-0-0-0-0	0	1	0	0	0	0	1	1	1	1	1	;
/* BO/GM */	........-0-0	0	1	0	0	0.402173913	0.488888889	1	0.641618497	1	0	1	;
/* BO/RM */	..-0-0-0-0-0	1	0	0	0	0.402173913	1	1	1	1	1	1	;
/* BO/WM */	-0-0-0-0-0-0	0	1	0	0	0.402173913	0	1	1	1	1	1	;
/* BP/GM */	........-0-0	0	1	0	0	0.402173913	0.488888889	1	0.641618497	1	0	1	;
/* BP/RM */	....-0-0-0-0	1	0	0	1	1	0.488888889	1	1	1	1	1	;
/* BP/WM */	....-0-0-0-0	0	1	0	0	0.402173913	0.488888889	1	0	1	1	1	;
/* BR/BM */	-0-0-0-0-0-0	0	1	0	0	0.402173913	0	1	1	1	1	1	;
/* BR/GM */	........-0-0	0	1	0	0	0.402173913	0.488888889	1	0.641618497	1	0	1	;
/* BR/RM */	..-0-0-0-0-0	1	0	0	0	0.402173913	1	1	1	1	1	1	;
/* BR/WM */	....-0-0-0-0	0	1	0	0	0	0.488888889	1	0	1	1	1	;
/* BV/RM */	........-0-0	1	0	0	1	1	0.488888889	1	0.641618497	1	1	1	;
/* BW/BM */	-0-0-0-0-0-0	0	1	0	0	0.402173913	0	1	1	1	1	1	;
/* BW/GM */	........-0-0	0	1	0	0	0.402173913	0.488888889	1	0.641618497	1	0	1	;
/* BW/WM */	....-0-0-0-0	0	1	0	0	0.402173913	0.488888889	1	0	1	1	1	;
/* BY/GM */	........-0-0	0	1	0	0	0.402173913	0.488888889	1	0.641618497	1	0	1	;
/* BY/RM */	..-0-0-0-0-0	1	0	0	0	1	1	1	1	1	1	1	;
/* BY/WM */	....-0-0-0-0	0	1	0	0	0.402173913	0.488888889	1	0	1	1	1	;
/* GB/GM */	........-0-0	0	1	0	0	0.402173913	0.488888889	1	0.641618497	1	0	1	;
/* GB/WM */	....-0-0-0-0	0	1	0	0	0	0.488888889	1	0	1	1	1	;
/* GG/BM */	-0-0-0-0-0-0	0	1	0	0	0.402173913	0	1	1	1	1	1	;
/* GG/GM */	........-0-0	0	1	0	0	0.402173913	0.488888889	1	0.641618497	1	0	1	;
/* GG/WM */	....-0-0-0-0	0	1	0	0	0.402173913	0.488888889	1	0	1	1	1	;
/* GK/BM */	-0-0-0-0-0-0	0	1	0	0	0.402173913	0	1	1	1	1	1	;
/* GK/WM */	....-0-0-0-0	0	1	0	0	0.402173913	0.488888889	1	0	1	1	1	;
/* GM/-- */	........-0-0	0	1	0	0	0.402173913	0.488888889	1	0.641618497	1	0	1	;
/* GM/BB */	........-0-0	0	0	1	0	0.402173913	0.488888889	1	0.641618497	1	0	1	;
/* GM/BG */	........-0-0	0	0	1	0	0.402173913	0.488888889	1	0.641618497	1	0	1	;
/* GM/BK */	........-0-0	0	0	1	0	0.402173913	0.488888889	1	0.641618497	1	0	1	;
/* GM/BO */	........-0-0	0	0	1	0	0.402173913	0.488888889	1	0.641618497	1	0	1	;
/* GM/BP */	........-0-0	0	0	1	0	0.402173913	0.488888889	1	0.641618497	1	0	1	;
/* GM/BR */	........-0-0	0	0	1	0	0.402173913	0.488888889	1	0.641618497	1	0	1	;
/* GM/BW */	........-0-0	0	0	1	0	0.402173913	0.488888889	1	0.641618497	1	0	1	;
/* GM/BY */	........-0-0	0	0	1	0	0.402173913	0.488888889	1	0.641618497	1	0	1	;
/* GM/GK */	........-0-0	0	0	1	0	0.402173913	0.488888889	1	0.641618497	1	0	1	;
/* GM/GO */	........-0-0	0	0	1	0	0.402173913	0.488888889	1	0.641618497	1	0	1	;
/* GM/GR */	........-0-0	0	0	1	0	0.402173913	0.488888889	1	0.641618497	1	0	1	;
/* GM/GW */	........-0-0	0	0	1	0	0.402173913	0.488888889	1	0.641618497	1	0	1	;
/* GM/RO */	........-0-0	0	0	1	0	0.402173913	0.488888889	1	0.641618497	1	0	1	;
/* GM/RV */	........-0-0	0	0	1	0	0.402173913	0.488888889	1	0.641618497	1	0	1	;
/* GM/WB */	........-0-0	0	0	1	0	0.402173913	0.488888889	1	0.641618497	1	0	1	;
/* GM/WG */	........-0-0	0	0	1	0	0.402173913	0.488888889	1	0.641618497	1	0	1	;
/* GM/WK */	........-0-0	0	0	1	0	1	0.488888889	1	0.641618497	1	0	1	;
/* GM/WO */	........-0-0	0	0	1	0	0.402173913	0.488888889	1	0.641618497	1	0	1	;
/* GM/WP */	........-0-0	0	0	1	0	0.402173913	0.488888889	1	0.641618497	1	0	1	;
/* GM/WR */	........-0-0	0	0	1	0	0.402173913	0.488888889	1	0.641618497	1	0	1	;
/* GM/WV */	........-0-0	0	0	1	0	0.402173913	0.488888889	1	0.641618497	1	0	1	;
/* GM/WY */	........-0-0	0	0	1	0	0.402173913	0.488888889	1	0.641618497	1	0	1	;
/* GM/YB */	........-0-0	0	0	1	0	0.402173913	0.488888889	1	0.641618497	1	0	1	;
/* GM/YG */	........-0-0	0	0	1	0	0.402173913	0.488888889	1	0.641618497	1	0	1	;
/* GM/YK */	........-0-0	0	0	1	0	0.402173913	0.488888889	1	0.641618497	1	0	1	;
/* GM/YO */	........-0-0	0	0	1	0	0.402173913	0.488888889	1	0.641618497	1	0	1	;
/* GM/YP */	........-0-0	0	0	1	0	0.402173913	0.488888889	1	0.641618497	1	0	1	;
/* GM/YR */	........-0-0	0	0	1	0	0.402173913	0.488888889	1	0.641618497	1	0	1	;
/* GM/YV */	........-0-0	0	0	1	0	0.402173913	0.488888889	1	0.641618497	1	0	1	;
/* GM/YW */	........-0-0	0	0	1	0	0.402173913	0.488888889	1	0.641618497	1	0	1	;
/* GM/YY */	........-0-0	0	0	1	0	0.402173913	0.488888889	1	0.641618497	1	0	1	;
/* GO/BM */	-0-0-0-0-0-0	0	1	0	0	0.402173913	0	1	1	1	1	1	;
/* GO/RM */	..-0-0-0-0-0	1	0	0	1	0	1	1	1	1	1	1	;
/* GO/WM */	....-0-0-0-0	0	1	0	0	0.402173913	0.488888889	1	0	1	1	1	;
/* GR/BM */	-0-0-0-0-0-0	0	1	0	0	0.402173913	0	1	1	1	1	1	;
/* GR/RM */	..-0-0-0-0-0	1	0	0	1	0.402173913	1	1	1	1	1	1	;
/* GV/WM */	....-0-0-0-0	0	1	0	0	0.402173913	0.488888889	1	0	1	1	1	;
/* GW/BM */	-0-0-0-0-0-0	0	1	0	0	0.402173913	0	1	1	1	1	1	;
/* GW/GM */	........-0-0	0	1	0	0	0.402173913	0.488888889	1	0.641618497	1	0	1	;
/* GW/RM */	..-0-0-0-0-0	1	0	0	1	0.402173913	1	1	1	1	1	1	;
/* GY/BM */	-0-0-0-0-0-0	0	1	0	0	0.402173913	0	1	1	1	1	1	;
/* GY/RM */	..-0-0-0-0-0	1	0	0	1	0.402173913	1	1	1	1	1	1	;
/* GY/WM */	....-0-0-0-0	0	1	0	0	0.402173913	0.488888889	1	0	1	1	1	;
/* KB/BM */	-0-0-0-0-0-0	0	1	0	0	0.402173913	0	1	1	1	1	1	;
/* KB/WM */	....-0-0-0-0	0	1	0	0	0	0.488888889	1	0	1	1	1	;
/* KB/YM */	-0-0-0-0-0-0	0	1	0	1	1	1	1	1	1	1	1	;
/* KG/BM */	-0-0-0-0-0-0	0	1	0	0	0.402173913	0	1	1	1	1	1	;
/* KG/WM */	....-0-0-0-0	0	1	0	0	0.402173913	0.488888889	1	0	1	1	1	;
/* KK/BM */	-0-0-0-0-0-0	0	1	0	0	0.402173913	0	1	1	1	1	1	;
/* KK/WM */	....-0-0-0-0	0	1	0	0	0.402173913	0.488888889	1	0	1	1	1	;
/* KO/BM */	-0-0-0-0-0-0	0	1	0	0	0.402173913	0	1	1	1	1	1	;
/* KO/RM */	..-0-0-0-0-0	1	0	0	0	0	0.488888889	1	1	1	1	1	;
/* KO/WM */	....-0-0-0-0	0	1	0	0	0.402173913	0.488888889	1	0	1	1	1	;
/* KR/BM */	-0-0-0-0-0-0	0	1	0	0	0.402173913	0	1	1	1	1	1	;
/* KR/WM */	....-0-0-0-0	0	1	0	0	0.402173913	0.488888889	1	0	1	1	1	;
/* KV/WM */	....-0-0-0-0	0	1	0	0	0.402173913	0.488888889	1	0	1	1	1	;
/* KW/WM */	....-0-0-0-0	0	1	0	0	0.402173913	0.488888889	1	0	1	1	1	;
/* OB/BM */	-0-0-0-0-0-0	0	1	0	0	0.402173913	0	1	1	1	1	1	;
/* OB/WM */	....-0-0-0-0	0	1	0	0	0.402173913	0.488888889	1	0	1	1	1	;
/* OG/BM */	-0-0-0-0-0-0	0	1	0	0	0.402173913	0	1	1	1	1	1	;
/* OG/WM */	....-0-0-0-0	0	1	0	0	0.402173913	0.488888889	1	0	1	1	1	;
/* OG/YM */	-0-0-0-0-0-0	0	1	0	1	0	1	1	1	1	1	1	;
/* OK/BM */	-0-0-0-0-0-0	0	1	0	0	0	0	1	1	1	1	1	;
/* OK/WM */	....-0-0-0-0	0	1	0	0	0.402173913	0.488888889	1	0	1	1	1	;
/* OO/BM */	-0-0-0-0-0-0	0	1	0	0	0.402173913	0	1	1	1	1	1	;
/* OO/WM */	....-0-0-0-0	0	1	0	0	0.402173913	0.488888889	1	0	1	1	1	;
/* OP/WM */	....-0-0-0-0	0	1	0	0	0.402173913	0.488888889	1	0	1	1	1	;
/* OR/WM */	....-0-0-0-0	0	1	0	0	0.402173913	0.488888889	1	0	1	1	1	;
/* OR/YM */	-0-0-0-0-0-0	0	1	0	1	0	1	1	1	1	1	1	;
/* OV/RM */	........-0-0	0	1	0	1	1	0.488888889	1	0.641618497	1	1	1	;
/* OV/WM */	....-0-0-0-0	0	1	0	0	0.402173913	0.488888889	1	0	1	1	1	;
/* OW/BM */	-0-0-0-0-0-0	0	1	0	0	0.402173913	0	1	1	1	1	1	;
/* OW/WM */	....-0-0-0-0	0	1	0	0	0.402173913	0.488888889	1	0	1	1	1	;
/* OY/BM */	-0-0-0-0-0-0	0	1	0	0	0.402173913	0	1	1	1	1	1	;
/* OY/GM */	........-0-0	0	1	0	0	0.402173913	0.488888889	1	0.641618497	1	0	1	;
/* OY/WM */	....-0-0-0-0	0	1	0	0	0.402173913	0.488888889	1	0	1	1	1	;
/* PB/WM */	....-0-0-0-0	0	1	0	0	0.402173913	0.488888889	1	0	1	1	1	;
/* PG/WM */	....-0-0-0-0	0	1	0	0	0.402173913	0.488888889	1	0	1	1	1	;
/* PK/RM */	........-0-0	0	1	0	1	0	0.488888889	1	0.641618497	1	1	1	;
/* PV/WM */	....-0-0-0-0	0	1	0	0	0.402173913	0.488888889	1	0	1	1	1	;
/* PW/WM */	....-0-0-0-0	0	1	0	0	0.402173913	0.488888889	1	0	1	1	1	;
/* RB/BM */	-0-0-0-0-0-0	0	1	0	0	0.402173913	0	1	1	1	1	1	;
/* RB/WM */	....-0-0-0-0	0	1	0	0	0.402173913	0.488888889	1	0	1	1	1	;
/* RB/YM */	-0-0-0-0-0-0	0	1	0	1	1	1	1	1	1	1	1	;
/* RG/BM */	-0-0-0-0-0-0	0	1	0	0	0.402173913	0	1	1	1	1	1	;
/* RG/WM */	-0-0-0-0-0-0	0	1	0	0	0.402173913	0	1	1	1	1	1	;
/* RK/BM */	-0-0-0-0-0-0	0	1	0	0	0.402173913	0	1	1	1	1	1	;
/* RK/WM */	....-0-0-0-0	0	1	0	0	0.402173913	0.488888889	1	0	1	1	1	;
/* RK/YM */	-0-0-0-0-0-0	0	1	0	1	1	1	1	1	1	1	1	;
/* RM/GO */	-0-0-0-0-0-0	0	0	1	0	1	1	1	1	1	1	1	;
/* RM/GR */	........-0-0	0	0	1	0	1	0.488888889	1	0.641618497	1	0	1	;
/* RM/GW */	-0-0-0-0-0-0	0	0	1	0	1	1	1	1	1	1	1	;
/* RM/OB */	-0-0-0-0-0-0	0	0	1	0	0.402173913	1	1	1	1	1	1	;
/* RM/OG */	....-0-0-0-0	0	0	1	1	1	0.488888889	1	1	1	1	1	;
/* RM/OY */	-0-0-0-0-0-0	0	0	1	0	0.402173913	1	1	1	1	1	1	;
/* RM/RG */	-0-0-0-0-0-0	0	0	1	0	0.402173913	1	1	1	1	1	1	;
/* RM/RK */	....-0-0-0-0	0	0	1	1	0	0.488888889	1	1	1	1	1	;
/* RM/RY */	-0-0-0-0-0-0	0	0	1	0	0.402173913	1	1	1	1	1	1	;
/* RM/VP */	........-0-0	0	0	1	1	1	0.488888889	1	0.641618497	1	1	1	;
/* RM/WG */	-0-0-0-0-0-0	0	0	1	0	0.402173913	1	1	1	1	1	1	;
/* RM/WO */	-0-0-0-0-0-0	0	0	1	0	0.402173913	1	1	1	1	1	1	;
/* RM/WR */	-0-0-0-0-0-0	0	0	1	0	0	1	1	1	1	1	1	;
/* RM/WY */	-0-0-0-0-0-0	0	0	1	0	0.402173913	1	1	1	1	1	1	;
/* RM/YG */	-0-0-0-0-0-0	0	0	1	1	0	1	1	1	1	1	1	;
/* RM/YO */	-0-0-0-0-0-0	0	0	1	1	0	1	1	1	1	1	1	;
/* RM/YR */	-0-0-0-0-0-0	0	0	1	0	0.402173913	1	1	1	1	1	1	;
/* RM/YY */	........-0-0	0	0	1	1	1	0.488888889	1	0.641618497	1	1	1	;
/* RO/BM */	-0-0-0-0-0-0	0	1	0	0	0.402173913	0	1	1	1	1	1	;
/* RO/WM */	....-0-0-0-0	0	1	0	0	1	0.488888889	1	0	1	1	1	;
/* RP/WM */	....-0-0-0-0	0	1	0	0	0.402173913	0.488888889	1	0	1	1	1	;
/* RR/BM */	-0-0-0-0-0-0	0	1	0	0	0.402173913	0	1	1	1	1	1	;
/* RR/WM */	....-0-0-0-0	0	1	0	0	0.402173913	0.488888889	1	0	1	1	1	;
/* RV/RM */	........-0-0	0	1	0	1	0	0.488888889	1	0.641618497	1	1	1	;
/* RV/WM */	....-0-0-0-0	0	1	0	0	0.402173913	0.488888889	1	0	1	1	1	;
/* RW/BM */	-0-0-0-0-0-0	0	1	0	0	0.402173913	0	1	1	1	1	1	;
/* RW/WM */	....-0-0-0-0	0	1	0	0	0.402173913	0.488888889	1	0	1	1	1	;
/* RW/YM */	-0-0-0-0-0-0	0	1	0	1	1	1	1	1	1	1	1	;
/* RY/WM */	....-0-0-0-0	0	1	0	0	0.402173913	0.488888889	1	0	1	1	1	;
/* VB/WM */	....-0-0-0-0	0	1	0	0	0.402173913	0.488888889	1	0	1	1	1	;
/* VG/WM */	....-0-0-0-0	0	1	0	0	0.402173913	0.488888889	1	0	1	1	1	;
/* VK/WM */	....-0-0-0-0	0	1	0	0	0.402173913	0.488888889	1	0	1	1	1	;
/* VR/WM */	....-0-0-0-0	0	1	0	0	0.402173913	0.488888889	1	0	1	1	1	;
/* WB/BM */	-0-0-0-0-0-0	0	1	0	0	0.402173913	0	1	1	1	1	1	;
/* WB/RM */	..-0-0-0-0-0	1	0	0	0	0	1	1	1	1	1	1	;
/* WG/GM */	........-0-0	0	1	0	0	0.402173913	0.488888889	1	0.641618497	1	0	1	;
/* WG/RM */	..-0-0-0-0-0	1	0	0	1	0.402173913	1	1	1	1	1	1	;
/* WK/BM */	-0-0-0-0-0-0	0	1	0	0	0.402173913	0	1	1	1	1	1	;
/* WK/GM */	........-0-0	0	1	0	0	0.402173913	0.488888889	1	0.641618497	1	0	1	;
/* WK/RM */	..-0-0-0-0-0	1	0	0	1	0.402173913	0.488888889	1	1	1	1	1	;
/* WK/WM */	....-0-0-0-0	0	1	0	0	0.402173913	0.488888889	1	0	1	1	1	;
/* WM/BB */	....-0-0-0-0	0	0	1	0	0.402173913	0.488888889	1	0	1	1	1	;
/* WM/BG */	....-0-0-0-0	0	0	1	0	0.402173913	0.488888889	1	0	1	1	1	;
/* WM/BK */	....-0-0-0-0	0	0	1	0	0.402173913	0.488888889	1	0	1	1	1	;
/* WM/BO */	....-0-0-0-0	0	0	1	0	0.402173913	0.488888889	1	0	1	1	1	;
/* WM/BR */	....-0-0-0-0	0	0	1	0	0.402173913	0.488888889	1	0	1	1	1	;
/* WM/BV */	....-0-0-0-0	0	0	1	0	0.402173913	0.488888889	1	0	1	1	1	;
/* WM/BW */	....-0-0-0-0	0	0	1	0	0.402173913	0.488888889	1	0	1	1	1	;
/* WM/BY */	....-0-0-0-0	0	0	1	0	0.402173913	0.488888889	1	0	1	1	1	;
/* WM/GB */	....-0-0-0-0	0	0	1	0	0.402173913	0.488888889	1	0	1	1	1	;
/* WM/GK */	....-0-0-0-0	0	0	1	0	0.402173913	0.488888889	1	0	1	1	1	;
/* WM/GO */	....-0-0-0-0	0	0	1	0	0.402173913	0.488888889	1	0	1	1	1	;
/* WM/GR */	....-0-0-0-0	0	0	1	0	0.402173913	0.488888889	1	0	1	1	1	;
/* WM/GY */	....-0-0-0-0	0	0	1	0	0	0.488888889	1	0	1	1	1	;
/* WM/KB */	....-0-0-0-0	0	0	1	0	0.402173913	0.488888889	1	0	1	1	1	;
/* WM/KG */	....-0-0-0-0	0	0	1	0	0.402173913	0.488888889	1	0	1	1	1	;
/* WM/KR */	....-0-0-0-0	0	0	1	0	0.402173913	0.488888889	1	0	1	1	1	;
/* WM/KW */	....-0-0-0-0	0	0	1	0	0.402173913	0.488888889	1	0	1	1	1	;
/* WM/OG */	....-0-0-0-0	0	0	1	0	0.402173913	0.488888889	1	0	1	1	1	;
/* WM/OK */	....-0-0-0-0	0	0	1	0	0.402173913	0.488888889	1	0	1	1	1	;
/* WM/OR */	....-0-0-0-0	0	0	1	0	0.402173913	0.488888889	1	0	1	1	1	;
/* WM/OW */	....-0-0-0-0	0	0	1	0	0.402173913	0.488888889	1	0	1	1	1	;
/* WM/PG */	....-0-0-0-0	0	0	1	0	0.402173913	0.488888889	1	0	1	1	1	;
/* WM/RB */	....-0-0-0-0	0	0	1	0	0.402173913	0.488888889	1	0	1	1	1	;
/* WM/RG */	....-0-0-0-0	0	0	1	0	0.402173913	0.488888889	1	0	1	1	1	;
/* WM/RK */	....-0-0-0-0	0	0	1	0	0.402173913	0.488888889	1	0	1	1	1	;
/* WM/RR */	....-0-0-0-0	0	0	1	0	0.402173913	0.488888889	1	0	1	1	1	;
/* WM/RW */	....-0-0-0-0	0	0	1	0	0.402173913	0.488888889	1	0	1	1	1	;
/* WM/RY */	....-0-0-0-0	0	0	1	0	0.402173913	0.488888889	1	0	1	1	1	;
/* WM/VB */	....-0-0-0-0	0	0	1	0	0.402173913	0.488888889	1	0	1	1	1	;
/* WM/VK */	....-0-0-0-0	0	0	1	0	0.402173913	0.488888889	1	0	1	1	1	;
/* WM/VR */	....-0-0-0-0	0	0	1	0	0.402173913	0.488888889	1	0	1	1	1	;
/* WM/VW */	....-0-0-0-0	0	0	1	0	0.402173913	0.488888889	1	0	1	1	1	;
/* WM/WB */	....-0-0-0-0	0	0	1	0	0.402173913	0.488888889	1	0	1	1	1	;
/* WM/WG */	....-0-0-0-0	0	0	1	0	0.402173913	0.488888889	1	0	1	1	1	;
/* WM/WK */	....-0-0-0-0	0	0	1	0	0.402173913	0.488888889	1	0	1	1	1	;
/* WM/WO */	....-0-0-0-0	0	0	1	0	1	0.488888889	1	0	1	1	1	;
/* WM/WV */	....-0-0-0-0	0	0	1	0	0.402173913	0.488888889	1	0	1	1	1	;
/* WM/WY */	....-0-0-0-0	0	0	1	0	0	0.488888889	1	0	1	1	1	;
/* WM/YB */	....-0-0-0-0	0	0	1	0	0.402173913	0.488888889	1	0	1	1	1	;
/* WM/YG */	....-0-0-0-0	0	0	1	0	0.402173913	0.488888889	1	0	1	1	1	;
/* WM/YK */	....-0-0-0-0	0	0	1	0	0.402173913	0.488888889	1	0	1	1	1	;
/* WM/YO */	....-0-0-0-0	0	0	1	0	0.402173913	0.488888889	1	0	1	1	1	;
/* WM/YR */	....-0-0-0-0	0	0	1	0	0.402173913	0.488888889	1	0	1	1	1	;
/* WM/YV */	....-0-0-0-0	0	0	1	0	0.402173913	0.488888889	1	0	1	1	1	;
/* WM/YW */	....-0-0-0-0	0	0	1	0	0.402173913	0.488888889	1	0	1	1	1	;
/* WO/BM */	-0-0-0-0-0-0	0	1	0	0	0.402173913	0	1	1	1	1	1	;
/* WO/RM */	..-0-0-0-0-0	1	0	0	1	0	1	1	1	1	1	1	;
/* WP/GM */	........-0-0	0	1	0	0	0.402173913	0.488888889	1	0.641618497	1	0	1	;
/* WP/RM */	........-0-0	0	1	0	1	1	0.488888889	1	0.641618497	1	1	1	;
/* WP/WM */	....-0-0-0-0	0	1	0	0	1	0.488888889	1	0	1	1	1	;
/* WR/GM */	........-0-0	0	1	0	0	0.402173913	0.488888889	1	0.641618497	1	0	1	;
/* WR/RM */	..-0-0-0-0-0	1	0	0	1	1	1	1	1	1	1	1	;
/* WR/WM */	....-0-0-0-0	0	1	0	0	0.402173913	0.488888889	1	0	1	1	1	;
/* WV/WM */	....-0-0-0-0	0	1	0	0	0.402173913	0.488888889	1	0	1	1	1	;
/* WV/YM */	........-0-0	0	1	0	1	1	0.488888889	1	0.641618497	1	1	1	;
/* WW/BM */	-0-0-0-0-0-0	0	1	0	0	0.402173913	0	1	1	1	1	1	;
/* WW/GM */	........-0-0	0	1	0	0	0.402173913	0.488888889	1	0.641618497	1	0	1	;
/* WY/GM */	........-0-0	0	1	0	0	0.402173913	0.488888889	1	0.641618497	1	0	1	;
/* WY/WM */	....-0-0-0-0	0	1	0	0	0.402173913	0.488888889	1	0	1	1	1	;
/* WY/YM */	....-0-0-0-0	0	1	0	1	1	0.488888889	1	1	1	1	1	;
/* YB/BM */	-0-0-0-0-0-0	0	1	0	0	0.402173913	0	1	1	1	1	1	;
/* YB/GM */	........-0-0	0	1	0	0	0.402173913	0.488888889	1	0.641618497	1	0	1	;
/* YBWM */	-0-0-0-0-0-0	0	1	0	0	0	0	1	1	1	1	1	;
/* YG/GM */	........-0-0	0	1	0	0	0.402173913	0.488888889	1	0.641618497	1	0	1	;
/* YG/RM */	..-0-0-0-0-0	1	0	0	1	0.402173913	1	1	1	1	1	1	;
/* YG/WM */	....-0-0-0-0	0	1	0	0	0.402173913	0.488888889	1	0	1	1	1	;
/* YK/BM */	-0-0-0-0-0-0	0	1	0	0	0.402173913	0	1	1	1	1	1	;
/* YK/GM */	........-0-0	0	1	0	0	0.402173913	0.488888889	1	0.641618497	1	0	1	;
/* YK/WM */	....-0-0-0-0	0	1	0	0	0.402173913	0.488888889	1	0	1	1	1	;
/* YM/BW */	-0-0-0-0-0-0	0	0	1	1	0	1	1	1	1	1	1	;
/* YM/BY */	........-0-0	0	0	1	1	1	0.488888889	1	0.641618497	1	1	1	;
/* YM/RK */	-0-0-0-0-0-0	0	0	1	1	1	1	1	1	1	1	1	;
/* YM/RO */	-0-0-0-0-0-0	0	0	1	1	1	1	1	1	1	1	1	;
/* YM/VW */	....-0-0-0-0	0	0	1	1	1	0.488888889	1	1	1	1	1	;
/* YM/WB */	-0-0-0-0-0-0	0	0	1	1	0	1	1	1	1	1	1	;
/* YM/WR */	-0-0-0-0-0-0	0	0	1	1	1	1	1	1	1	1	1	;
/* YM/WY */	-0-0-0-0-0-0	0	0	1	1	1	1	1	1	1	1	1	;
/* YM/YB */	-0-0-0-0-0-0	0	0	1	1	1	1	1	1	1	1	1	;
/* YM/YO */	-0-0-0-0-0-0	0	0	1	1	1	1	1	1	1	1	1	;
/* YO/GM */	........-0-0	0	1	0	0	0.402173913	0.488888889	1	0.641618497	1	0	1	;
/* YO/WM */	....-0-0-0-0	0	1	0	0	0.402173913	0.488888889	1	0	1	1	1	;
/* YP/GM */	........-0-0	0	1	0	0	0.402173913	0.488888889	1	0.641618497	1	0	1	;
/* YR/BM */	-0-0-0-0-0-0	0	1	0	0	0.402173913	0	1	1	1	1	1	;
/* YR/GM */	........-0-0	0	1	0	0	0.402173913	0.488888889	1	0.641618497	1	0	1	;
/* YR/WM */	....-0-0-0-0	0	1	0	0	0.402173913	0.488888889	1	0	1	1	1	;
/* YR/YM */	-0-0-0-0-0-0	0	1	0	1	1	1	1	1	1	1	1	;
/* YV/GM */	........-0-0	0	1	0	0	0.402173913	0.488888889	1	0.641618497	1	0	1	;
/* YV/WM */	....-0-0-0-0	0	1	0	0	0.402173913	0.488888889	1	0	1	1	1	;
/* YW/BM */	-0-0-0-0-0-0	0	1	0	0	0.402173913	0	1	1	1	1	1	;
/* YW/GM */	........-0-0	0	1	0	0	0.402173913	0.488888889	1	0.641618497	1	0	1	;
/* YW/WM */	....-0-0-0-0	0	1	0	0	1	0.488888889	1	0	1	1	1	;
/* YY/GM */	........-0-0	0	1	0	0	0.402173913	0.488888889	1	0.641618497	1	0	1	;
