# Supplementary material for: Improved methods for estimating abundance and related demographic parameters from mark‐resight data
Source: Biometrics. 2019 Apr 25;75(3):799–809. doi: 10.1111/biom.13058 (PMC6850357; doi:10.1111/biom.13058)
Supplement: Supplementary file 1 — Supplementary Information [file BIOM-75-799-s001.zip › code/simulate_ziPNE.R]

#Simulate data and fit robust design zero-inflated PNE (ZIPNE)
library(RMark)
source("ziPNE_functions.R")

###Simulation Inputs############################################################################################################

nsims <- 100                                          # number of simulations
npoints <- 101                                        # number of gauss-hermite quadrature points

#-------Inputs for simulating Poisson-log normal mark-resight data from exact model as described in Web Appendix A-------------# 

model <- "across"                                     # individual heterogeneity model type (can be "within" or "across")
data_type <- model                                    # individual heterogeneity data type (can be "within" or "across")
marksKnown <- TRUE                                    # logical indicating if number of marks is known on first occasion

T <- 7                                                # number of sampling occasion
Nstar <- 400                                          # superpopulation size
M <- 60                                               # initial marked population size

phi <- 0.95                                           # apparent survival
gammapp <- 0.1                                        # transition probability from observable to unobservable state
gammap <- 0.1                                         # transition probability from unobservable to unobservable state 

lambda <- 5                                           # mean sighting rate
tau <- 0                                              # overdispersion in sighting rates
r <- 0.9                                              # conditional probability of marked individual identification
alpha <- 2*log(lambda)-log(tau*lambda+lambda^2)/2     # log-scale mean
sigma <- sqrt(log(tau*lambda+lambda^2)-2*log(lambda)) # log-scale standard deviation

psi = c(1,rep(0,T-1))                                 # probability that an individual in the superpopulation enters the population between times t-1 and t and is alive at time t
h <- (1-gammap)/(gammapp-gammap+1)                    # probability a new individual is available (given alive and not a permament emigrant) at time t
c <- c(M/(Nstar*psi[1]*h),rep(0.02,T-1))              # probability an unmarked individual in the population is marked between times t-1 and t; first is calculated such that E(#marked)=M

#-----------------Poisson-log normal mark-resight model------------------------------------------------------------------------# 

# specify RMark formulas for the parameters
# note that based on the way data are simulated: 
#    w_1 = 1
#    w_t = phi for t = 2,..,T 
#    g_1 = 1 if marksKnown=TRUE, otherwise g_1 = h
#    g_t = (1-gammap)/(gammapp-gammap+1) for t = 2,...,T
  
modparms <- list(alpha=list(formula=~1,link="log"),
                 sigma=list(formula=~1,link="log"),
                 r=list(formula=~1,link="logit"),
                 U=list(formula=~0+time,link="log"),
                 Phi=list(formula=~1,link="logit"),
                 GammaDoublePrime=list(formula=~1,link="logit"),
                 GammaPrime=list(formula=~1,link="logit"), 
                 w=list(formula=~1,link="logit"),
                 g=list(formula=~1,link="logit"))

# fix parameters (optional)
if(!sigma) modparms$sigma$fixed <- 0
if(r==1) modparms$r$fixed <- 1
modparms$w$fixed <- list(time=1,value=1)
if(marksKnown){
  modparms$g$fixed <- list(time=1,value=1)
}

################################################################################################################################
  
rind <- is.null(modparms$r$fixed)
sigmaind <- is.null(modparms$sigma$fixed)
wind <- is.null(modparms$w$fixed)
gind <- is.null(modparms$g$fixed)

if(wind) modparms$w$formula<- ~0+time
if(gind) modparms$g$formula<- ~0+time

npts<-ifelse(sigmaind,npoints,1) # only need 1 quadrature point if sigma is fixed

# function for getting initial parameter values on beta scale
getinits<-function(x,log=FALSE){
  lind <- rep(log,length(x))
  ifelse(x==1,ifelse(lind,log(x),stats::qlogis(0.99)),
  ifelse(x==0,ifelse(lind,log(0.01),stats::qlogis(0.01)),
  ifelse(lind,log(x),stats::qlogis(x))))
}
    
data<-out<-list()

for(isim in 1:nsims){
  
  data[[isim]] <- pln.data(T,Nstar,c,psi,alpha,sigma,r,h,phi,gammapp,gammap,data_type,marksKnown)
  
  markdata <- markInput(data[[isim]],marksKnown)
  
  pois.proc <- RMark::process.data(markdata,model=paste0("ZiUnIdPoissonMR",model),time.intervals=rep(1,T-1),
                                counts=list("Unmarked Seen"=data[[isim]]$u,
                                            "Marked Unidentified"=data[[isim]]$e,
                                            "Known Marks"=c(ifelse(marksKnown,data[[isim]]$n[1],0),rep(0,T-1))))
  
  pois.ddl <- RMark::make.design.data(pois.proc,parameters=list(Phi=list(pim.type="time"),
                                                                GammaDoublePrime=list(pim.type="time"),
                                                                GammaPrime=list(pim.type="time")))
  
  
  inits <- c(alpha,getinits(sigma,log=TRUE),getinits(data[[isim]]$U-(data[[isim]]$u>0),log=TRUE),getinits(phi),getinits(gammapp),getinits(gammap),getinits(r),c(getinits(1),getinits(phi))[c(wind,2)],c(getinits(h),getinits((1-gammap)/(gammapp-gammap+1)))[c(gind,2)])
  
  
  # set w_2 = w_3 = ... = w_T and g_2 = g_3 = ... = g_T
  pois.ddl$w$time <- pois.ddl$g$time <- factor(c(1,rep(2,T-1)),levels=c(1,2))
  
  sink("aux")
  out[[isim]]<-tryCatch(RMark::mark(data=pois.proc,ddl=pois.ddl,adjust=TRUE,silent=TRUE,brief=TRUE,invisible = TRUE,
                                    model.parameters=modparms,nodes=npts,
                                    initial=inits),error=function(e) e)
  sink(NULL)
  file.remove("aux")
  rm(pois.proc,pois.ddl,markdata)
  
  cat("\rSimulation",isim)
  
}

# extract true N and U
TrueN<-matrix(NA,nrow=nsims,ncol=T)
colnames(TrueN)<-paste0("N",1:T)
TrueU<-matrix(NA,nrow=nsims,ncol=T)
colnames(TrueU)<-paste0("U",1:T)
for(i in 1:T){
  TrueN[,i]<-unlist(lapply(data,function(x) x$U[i]+x$n[i]))
  TrueU[,i]<-unlist(lapply(data,function(x) x$U[i]))
}

# extract estimates, standard errors, and confidence intervals for each parameter
Nmat<-array(NA,dim=c(nsims,4,T))
wmat<-array(NA,dim=c(nsims,4,1+wind))
gmat<-array(NA,dim=c(nsims,4,1+gind))
colnames(Nmat)<-colnames(wmat)<-colnames(gmat)<-c("est","se","lci","uci")
Umat<-Nmat
alphamat<-phimat<-gammappmat<-gammapmat<-Nmat[,,1]
if(sigmaind) sigmamat <- Nmat[,,1]
if(rind) rmat <- Nmat[,,1]

for(isim in 1:nsims){
  y<-data[[isim]]$x
  u<-data[[isim]]$u
  
  reals <- out[[isim]]$results$real
  if(!inherits(out[[isim]],"error")){
        for(k in 1:T){
          Nmat[isim,,k]<-unname(c(out[[isim]]$results$derived$`N Population Size`[k,"estimate"],sqrt(diag(out[[isim]]$results$derived.vcv$`N Population Size`)[k]),unlist(out[[isim]]$results$derived$`N Population Size`[k,c("lcl","ucl")])))
          Umat[isim,,k]<-unname(unlist(reals[paste0("U g1 a",k-1," t",k),c("estimate","se","lcl","ucl")]))
        }
        alphamat[isim,]<-unname(unlist(out[[isim]]$results$beta["alpha:(Intercept)",c("estimate","se","lcl","ucl")]))
        if(sigmaind) sigmamat[isim,]<-unname(unlist(reals["sigma g1 a0 t1",c("estimate","se","lcl","ucl")]))
        if(rind) rmat[isim,]<-unname(unlist(reals["r g1 a0 t1",c("estimate","se","lcl","ucl")]))
        phimat[isim,]<-unname(unlist(reals["Phi g1 t1",c("estimate","se","lcl","ucl")]))
        gammappmat[isim,]<-unname(unlist(reals["Gamma'' g1 t1",c("estimate","se","lcl","ucl")]))
        gammapmat[isim,]<-unname(unlist(reals["Gamma' g1 t1",c("estimate","se","lcl","ucl")]))
        for(k in 1:(1+wind))
          wmat[isim,,k]<-unname(unlist(reals[paste0("w g1 a",((2-wind):2)[k]-1," t",((2-wind):2)[k]),c("estimate","se","lcl","ucl")]))
        for(k in 1:(1+gind))
          gmat[isim,,k]<-unname(unlist(reals[paste0("g g1 a",((2-gind):2)[k]-1," t",((2-gind):2)[k]),c("estimate","se","lcl","ucl")]))
  }
}
         
## calculate mean, percent relative bias (PRB), and coverage for each parameter (be wary of lack of convergence or estimates along boundaries)      
alphasummary<-parSummary(alphamat,rep(alpha,nsims))
if(sigmaind) sigmasummary<-parSummary(sigmamat,rep(sigma,nsims))
if(rind) rsummary<-parSummary(rmat,rep(r,nsims))
phisummary<-parSummary(phimat,rep(phi,nsims))
gammappsummary<-parSummary(gammappmat,rep(gammapp,nsims))
gammapsummary<-parSummary(gammapmat,rep(gammap,nsims))

wsummary<-matrix(NA,nrow=1+wind,ncol=3)
for(i in 1:(1+wind)){
  wsummary[i,] <- parSummary(wmat[,,i],rep(ifelse(((2-wind):2)[i]==1,1,phi),nsims))
}
gsummary<-matrix(NA,nrow=1+gind,ncol=3)
for(i in 1:(1+gind)){
  gsummary[i,] <- parSummary(gmat[,,i],rep(ifelse(((2-gind):2)[i]==1,ifelse(marksKnown,1,h),(1-gammap)/(gammapp-gammap+1)),nsims))
}

Nsummary<-matrix(NA,nrow=T,ncol=3)
colnames(Nsummary)<-c("mean","PRB","coverage")
Usummary<-Nsummary
for(i in 1:T){
  Usummary[i,]<-parSummary(Umat[,,i],TrueU[,i])
  Nsummary[i,]<-parSummary(Nmat[,,i],TrueN[,i])
}
