# Supplementary material for: Improved methods for estimating abundance and related demographic parameters from mark‐resight data
Source: Biometrics. 2019 Apr 25;75(3):799–809. doi: 10.1111/biom.13058 (PMC6850357; doi:10.1111/biom.13058)
Supplement: Supplementary file 1 — Supplementary Information [file BIOM-75-799-s001.zip › code/ziPNEwithin.jag]

model  {

  alpha ~ dnorm(0,0.01)                       # log-scale mean of Poisson resighting rate
  tau2 ~ dgamma(0.01,0.01)                    # individual heterogeneity term                  
  sigma <- 1/sqrt(tau2)
  r ~ dbeta(1,1)                              # probability a mark is individually identified (given resighted)
  
  phi ~ dbeta(1,1)                            # apparent survival
  gammap ~ dbeta(1,1)                         # off study area | off study area
  gammapp ~ dbeta(1,1)                        # off study area | on study area
  h ~ dbeta(1,1)                              # See Rankin et al https://doi.org/10.3389/fmars.2016.00025 for other ideas to help inform h


  for(t in 1:T){                                                    # T is number of occasions
  
    psi[t] ~ dbeta(psi.s1,psi.s2)                                   # inclusion probability
    
    c[t] ~ dbeta(1,1)                                               # probability an unmarked individual becomes marked

    #Constrain eps[t]=\sum_{i=1}^Nstar epsilon[i,t] using sum
    e[t] ~ sum(epsilon[1:M,t])                                      # e is total number of unidentified mark sightings; epsilon are latent
  
    #Constrain u[t]=\sum_{i=1}^Nstar x[i,t] using sum
    u[t] ~ sum(x[,t])                                               # u is total number of individual sightings; x are latent for unmarked individuals
    
    N[t] <- sum(In[,t])             # observable population size
    Ntotal[t] <- sum(alive[,t])     # total population size
    
    G[1,1,t] <- (1 - psi[t])        # not in population
    G[1,2,t] <- 0                   # dead  
    G[1,3,t] <- psi[t] * (1 - h)    # alive, off study area  
    G[1,4,t] <- psi[t] * h          # alive, on study area 
    G[2,1,t] <- 0
    G[2,2,t] <- 1
    G[2,3,t] <- 0
    G[2,4,t] <- 0
    G[3,1,t] <- 0
    G[3,2,t] <- (1 - phi)
    G[3,3,t] <- phi * gammap
    G[3,4,t] <- phi * (1 - gammap)
    G[4,1,t] <- 0
    G[4,2,t] <- (1 - phi)
    G[4,3,t] <- phi * gammapp       
    G[4,4,t] <- phi * (1 - gammapp)
    
  }

  # marked individuals
  for(i in 1:M)  {                          # M is number of individuals that were marked at any time during the study
    
    q[i,1] ~ dcat(G[1,,1])
    In[i,1] <- equals(q[i,1],4)
    alive[i,1] <- step(q[i,1]-3)
    
    m[i,1] ~ dbern((alive[i,1]*(1-marksKnown)+In[i,1]*marksKnown)*c[1])
     
    z[i,1] ~ dnorm(alpha,tau2)
    log(lambda[i,1]) <- z[i,1]
    
    epsilon[i,1] ~ dpois(lambda[i,1] * In[i,1] * (1 - r) * m[i,1])
    x[i,1] ~ dpois(lambda[i,1] * In[i,1] * (r * m[i,1] + (1-m[i,1])))
    
    for(t in 2:T){

      q[i,t] ~ dcat(G[q[i,t-1],,t])
      In[i,t] <- equals(q[i,t],4)
      alive[i,t] <- step(q[i,t]-3)
      
      m[i,t] ~ dbern((1-m[i,t-1])*(alive[i,t-1]+equals(q[i,t-1],1)*alive[i,t])*c[t]+m[i,t-1])
      
      z[i,t] ~ dnorm(alpha,tau2)
      log(lambda[i,t]) <- z[i,t]
    
      epsilon[i,t] ~ dpois(lambda[i,t] * In[i,t] * (1 - r) * m[i,t])
      x[i,t] ~ dpois(lambda[i,t] * In[i,t] * (r * m[i,t] + (1-m[i,t])))
      
    }
  }
  
  # unmarked individuals
  for(i in (M+1):Nstar)  {                 # Nstar is data-augmented ''superpopulation'' size
    
    q[i,1] ~ dcat(G[1,,1])
    In[i,1] <- equals(q[i,1],4)
    alive[i,1] <- step(q[i,1]-3)
    
    m[i,1] ~ dbern((alive[i,1]*(1-marksKnown)+In[i,1]*marksKnown)*c[1])
     
    z[i,1] ~ dnorm(alpha,tau2)
    log(lambda[i,1]) <- z[i,1]
    
    x[i,1] ~ dpois(lambda[i,1] * In[i,1])
    
    for(t in 2:T){

      q[i,t] ~ dcat(G[q[i,t-1],,t])
      In[i,t] <- equals(q[i,t],4)
      alive[i,t] <- step(q[i,t]-3)
      
      m[i,t] ~ dbern((alive[i,t-1]+equals(q[i,t-1],1)*alive[i,t])*c[t])
      
      z[i,t] ~ dnorm(alpha,tau2)
      log(lambda[i,t]) <- z[i,t]
    
      x[i,t] ~ dpois(lambda[i,t] * In[i,t])
      
    }
  }
}
