# Supplementary material for: Improved methods for estimating abundance and related demographic parameters from mark‐resight data
Source: Biometrics. 2019 Apr 25;75(3):799–809. doi: 10.1111/biom.13058 (PMC6850357; doi:10.1111/biom.13058)
Supplement: Supplementary file 1 — Supplementary Information [file BIOM-75-799-s001.zip › code/ziPNE_functions.R]

# simulate encounter history data from the exact model
pln.data<-function(T,Nstar,c,psi,alpha,sigma,r,h,phi,gammapp,gammap,data_type,marksKnown){
  
  # there are four states:
  # 1 = not in the population
  # 2 = dead or permanent emigrant
  # 3 = alive, not a permanent emigrant, off the study area
  # 4 = alive, not a permanent emigrant, on the study area
  
  m <- matrix(0,Nstar,T)
  q<-matrix(1,ncol=T,nrow=Nstar)
  for(i in 1:Nstar){
    if(runif(1)<=psi[1]){
      q[i,1]<-ifelse(runif(1)<=h,4,3)   
      m[i,1:T] <- ifelse(runif(1)<=(c[1]*((q[i,1]==4)*marksKnown+(1-marksKnown))),1,0)
    }
    if(T>1){
      for(k in 2:T){
        if(q[i,k-1]==1){
          if(runif(1)<=psi[k]){
            m[i,k:T] <- ifelse(runif(1)<=c[k],1,0)
            q[i,k]<-ifelse(runif(1)<=h,4,3)
          }
          next;
        }
        if(!m[i,k-1]){
          m[i,k:T] <- ifelse(runif(1)<=c[k],1,0)
        }
        if(runif(1)>phi){
          q[i,k:T]<-2
          break;
        }
        q[i,k]<-ifelse(q[i,k-1]==4,ifelse(runif(1)<=gammapp,3,4),ifelse(runif(1)>gammap,4,3))  
      }
    }
  }
  Mind <- which(rowSums(m==1)>0)
  # sort m and q by marked and unmarked
  q <- rbind(q[Mind,,drop=FALSE],q[-Mind,,drop=FALSE])
  m <- rbind(m[Mind,,drop=FALSE],m[-Mind,,drop=FALSE])
  M <- length(Mind)
  n <- colSums((q==4) & (m))    # number of marked individuals on the study area
  U <- colSums((q==4) & (!m))   # number of unmarked individuals on the study area
  
  z <- rnorm(Nstar*T*(data_type=="within")+Nstar*(data_type!="within"))
  lambda <- exp(rep(alpha,each=Nstar)+z*rep(sigma,each=Nstar))
  x <- rpois(Nstar*T,lambda)*(q==4)
  
  epsilon <- matrix(rbinom(Nstar*T,x*m,1-rep(r,each=Nstar)),Nstar,T)
  
  x <- x - epsilon
  
  u<-colSums(x*(!m))
  
  return(list(T=T,x=x,q=q,e=colSums(epsilon),z=log(lambda),M=M,Nstar=Nstar,u=u,n=n,U=U,m=m,epsilon=epsilon,data_type=data_type))
}

markInput <- function(data,marksKnown){
  y <- data$x[1:data$M,]
  if(any(y>=100)) stop("Program MARK does not allow for >99 sightings of a marked individual within a single occasion")
  fileConn<-file("data.inp")
  ytmp <- matrix(ifelse(y<10,paste0("0",y),paste0(y)),data$M,ncol(data$x))
  ytmp[which(data$m[1:data$M,]!=1)] <- ".."
  if(marksKnown) ytmp[which(data$m[1:data$M,1] & data$q[1:data$M,1]==3),1] = "*0"
  writeLines(c(apply(cbind(apply(ytmp,1,function(x) paste(paste0(x,collapse=""))),rep("1",data$M),rep(";",data$M)),1,function(x) paste(paste(x,collapse = " ")))), fileConn)
  close(fileConn)
  markdata<-RMark::convert.inp("data")
  file.remove("data.inp")
  return(markdata)
}

# backwards forward sampler to draw latent states (consistent with the data)
# modified from Rankin et al (https://doi.org/10.3389/fmars.2016.00025)
get_inits <- function(y,e,u,m,data.type="across",time=1,q.priors = list(phi.beta=c(shape1=1,shape2=1),gammap.beta=c(shape1=1,shape2=1),gammapp.beta=c(shape1=1,shape2=1), alpha.norm=c(mean=0,sd=1), sigma.unif=c(min=0,max=sqrt(2)), r.beta=c(shape1=1,shape2=1)),exclude_=1, dead_=2,out_=3,in_=4, nstates = 4, naive=FALSE){
  #exclude_=1; dead_=2;out_=3;in_=4; nstates = 4           
  Nstar<-nrow(y)
  T <- ncol(y)
  priors.str = strsplit(names(q.priors),split=".",fixed=TRUE) # get name of parameter and its density
  random.var = lapply(priors.str, function(x) x[1]) # get names of random variables
  for(par_ in 1:length(q.priors)){
    rdraw=do.call(get(paste0("r",priors.str[[par_]][2])),args=c(list(n=time),as.list(q.priors[[par_]])))
    if(time==1) rdraw <- rep(rdraw,T)
    assign(priors.str[[par_]][1],value=rdraw)
  }
  z = matrix(0,Nstar,T) # individual-level random effects on sighting rates
  for(i in 1:Nstar){
    if(data.type=="across") z[i,] <- rnorm(1,0,1)
    for(t in 1:T){
      if(data.type=="within") z[i,t] <- rnorm(1,0,1)
    }
  }
  lambda <- matrix(0,Nstar,T)
  for(t in 1:T){
    lambda[,t] <- exp(alpha[t]+sigma[t]*z[,t])
  }
  
  x <- epsilon <- matrix(0,Nstar,T)
  if(!naive){
    for(kk in 1:T){
      epsilon[which(m[,kk]==1),kk] <- rmultinom(1,e[kk],lambda[,kk][which(m[,kk]==1)]*(1-r[kk]))
      x[which(m[,kk]==0),kk] <- rmultinom(1,u[kk],lambda[,kk][which(data$m[,kk]==0)])
    }
  } else {
    naivepsi1 <- (sum(y[,1]>0)+rnbinom(1,Nstar,mean(y[,1]==0)))/Nstar
    first.capt <- apply(y,1,function(x){ if(any(x>0)){ min(which(x>0))} else {T+1}})
    naivepsi.counts = tabulate(first.capt,(T+1))[1:T] # estimate of number of entries per primary periods
    naivepsi= rbeta(T,10+naivepsi.counts,5+Nstar-cumsum(naivepsi.counts))
    naivepsi[1] <- naivepsi1
    Mind <- rbinom(Nstar,1,naivepsi[1]*m[,1]*(y[,1]==0)+y[,1]>0)
    epsilon[which(Mind==1),1] <- rmultinom(1,e[1],lambda[,1][which(Mind==1)]*(1-r[1]))
    Uind <- rbinom(Nstar,1,naivepsi[1]*(m[,1]==0))
    x[which(Uind==1),1] <- rmultinom(1,u[1],lambda[,1][which(Uind==1)])
    for(kk in 2:T){
      Mind <- rbinom(Nstar,1,naivepsi[kk]*m[,kk]*(rowSums(y[,1:kk])==0)+(rowSums(y[,1:kk])>0)*m[,kk])
      epsilon[which(Mind==1),kk] <- rmultinom(1,e[kk],lambda[which(Mind==1),kk]*(1-r[kk]))
      Uind <- rbinom(Nstar,1,naivepsi[kk]*(m[,kk]==0)*(rowSums(x[,1:kk])==0)+(rowSums(x[,1:kk])>0)*(m[,kk]==0))
      x[which(Uind==1),kk] <- rmultinom(1,u[kk],lambda[which(Uind==1),kk])
    }    
  }
  
  Y.t <- y + epsilon + x
  first.capt <- apply(Y.t,1,function(x){ if(any(x>0)){ min(which(x>0))} else {T+1}})
  
  # estimate psi values
  psi.counts = tabulate(first.capt,(T+1))[1:T] # estimate of number of entries per primary periods
  psi= rbeta(T,10+psi.counts,5+Nstar-cumsum(psi.counts)) # random draws from beta
  # construct transition matrix
  t.mat = array(0,c(Nstar,4,4,T))
  if(!any(random.var=="h")){ # estimate h, only if its not a random variable
    h = (1-gammap)/(gammapp-gammap+1) # eigenvector decomposition: probability of entry into 'onsite' state
  }
  for(i in 1:Nstar){
    newMark <- which.max(m[i,]==1)
    for(t in 1:T){
      t.mat[i,,1,t]<-c((1-psi[t])*(1-m[i,t]),0,psi[t]*(1-h[t]),psi[t]*h[t])
      t.mat[i,,2,t]<-c(0,1,0,0)
      t.mat[i,,3,t]<-c(0,(1-phi[t])*(newMark <= t),gammap[t]*phi[t],(1-gammap[t])*phi[t])
      t.mat[i,,4,t]<-c(0,(1-phi[t])*(newMark <= t),gammapp[t]*phi[t],(1-gammapp[t])*phi[t])
    }
  }
  q = matrix(0,Nstar,T) # latent states 
  a = matrix(0,nstates,T+1);a[,1]=1*((1:4)==exclude_) # backwards pass-values
  q.vec = numeric(T) # latent states
  for(i in 1:Nstar){
    for(t in 1:T){
      alph = dpois(x = Y.t[i,t],lambda[i,t]*((1:nstates) == in_)) * (t.mat[i,,,t])%*%a[,t] # notice a has T+1 elements; here, a is really indexed t-1, but because it has 1 more column, t-1+1 equals t
      a[,t+1] = alph/sum(alph)
    }
    # forward sampling
    q.vec[T] <- sample(1:nstates,1,replace=FALSE,prob=a[,T+1])
    for(t in (T-1):1){
      p_z = dpois(x = Y.t[i,t+1],lambda[i,t+1]*(q.vec[t+1] == in_)) * t.mat[i,q.vec[t+1],,t+1]*a[,t+1]/a[q.vec[t+1],t+2] 
      q.vec[t]<-sample(1:nstates,1,replace=FALSE,prob=p_z/sum(p_z))
    }
    q[i,] <- q.vec
  } # i
  
  epsilon[which(m==0)] <- NA
  x[which(m==1)] <- NA
  
  if(data.type=="across"){
    if(time==1) z <- log(lambda[,1])
    else z <- z[,1]
  }
  
  inits = list(epsilon=epsilon, x = x, q = q, psi = psi, phi = phi[1:time], gammap = gammap[1:time], gammapp = gammapp[1:time], alpha = alpha[1:time], tau2 = 1/(sigma[1:time]^2), z = z, r = r[1:time], c = rbeta(T,1,1)) # return latent states and parameters
  if(any(random.var=="h")) inits$h <- h[1:time]
  return(inits) # inner function
} 

parSummary<-function(mat,truemat,na.rm=TRUE){
  summ<-c(mean(mat[,"est"],na.rm=na.rm),100*mean((mat[,"est"]-truemat)/truemat,na.rm=na.rm),sum(truemat>=mat[,"lci"] & truemat<=mat[,"uci"],na.rm=na.rm)/sum(!is.na(mat[,"lci"]) & !is.na(mat[,"uci"])))
  names(summ)<-c("mean","PRB","coverage")
  summ
}
