# Supplementary material for: Improved methods for estimating abundance and related demographic parameters from mark‐resight data
Source: Biometrics. 2019 Apr 25;75(3):799–809. doi: 10.1111/biom.13058 (PMC6850357; doi:10.1111/biom.13058)
Supplement: Supplementary file 1 — Supplementary Information [file BIOM-75-799-s001.zip › code/ziPNE_JAGS.R]

# R code for simulating data and implementing the robust design zero-inflated Poisson log-normal complete data likelihood as described in Web Appendix A
# Brett McClintock 20 August 2018.
library(rjags)
library(coda)

source("ziPNE_functions.R")

#-----------------Simulate Poisson-log normal mark-resight data-------------------# 
T <- 3                           # number of sampling occasion
Nstar <- 500                     # superpopulation size

phi <- 0.95                      # apparent survival
gammapp <- 0.1                   # transition probability from observable to unobservable state
gammap <- 0.1                    # transition probability from unobservable to unobservable state 

alpha <- 1.5                     # log-scale mean sighting rate
sigma <- 0.3                     # log-scale individual heterogeneity 
r <- 0.9                         # conditional probability of marked individual identification

psi = c(0.3,rep(0.2,T-1))        # probability that an individual in the superpopulation enters the population between times t-1 and t and is alive at time t
h <- 0.9                         # probability a new individual is available (given alive and not a permament emigrant) at time t
c <- c(0.2,rep(0.02,T-1))        # probability an unmarked individual in the population is marked between times t-1 and t

data_type <- "across"            # individual heterogeneity data type (can be "within" or "across")
marksKnown <- TRUE               # logical indicating if number of marks is known on first occasion; if TRUE then all marks are alive and within study area on first occasion

data <- pln.data(T,Nstar,c,psi,alpha,sigma,r,h,phi,gammapp,gammap,data_type,marksKnown)

nchains <- 3
nadapt <- 4000
niter <- 10000
nthin <- 1

#Set parameters to monitor (N is observable population size, Nstar is observable + unobservable population size)
params <- c('N','Ntotal','alpha','sigma','c','r',"h","phi","gammap","gammapp","psi")

# jags data
jags.data <- data[c("T","e","Nstar","m","M")]
jags.data$epsilon <- matrix(0,Nstar,T)                          
jags.data$epsilon[which(data$m==1)] <- NA
jags.data$x <- (data$x * data$m)           
jags.data$x[which(data$m==0)] <- NA
jags.data$u <- data$u + colSums(data$x * data$m)
jags.data$marksKnown <- marksKnown
if(marksKnown){
  jags.data$q <- matrix(NA,Nstar,T)
  jags.data$q[which(data$m[,1]==1),1] <- data$q[which(data$m[,1]==1),1]
}

# beta prior for inclusion probability
jags.data$psi.s1 <- 1
jags.data$psi.s2 <- 1

#Set initial values for q, epsilon, and x that satisfy contraints posed by the data and initialize parameters
jags.inits <- list()
for(i in 1:nchains){
  if(i==1){
    q <- data$q
    epsilon <- data$epsilon                                  
    epsilon[which(data$m==0)] <- NA
    x <- (data$x * (!data$m))                               
    x[which(data$m==1)] <- NA
    if(data_type=="within"){
      z <- matrix(data$z,Nstar,T)
    } else {
      z <- data$z
    }
    jags.inits[[i]] <- list(epsilon=epsilon,x=x,q=q,alpha=alpha,tau2=1/sigma^2,z=z,r=r,c=c,phi=phi,gammapp=gammapp,gammap=gammap,psi=psi,h=h)
  } else if(i==2){
    jags.inits[[i]] <- get_inits((data$x * data$m),jags.data$e,data$u,jags.data$m,data.type=data_type,naive=TRUE)
  } else {
    jags.inits[[i]] <- get_inits((data$x * data$m),jags.data$e,data$u,jags.data$m,data.type=data_type)
  }
  if(marksKnown) jags.inits[[i]]$q[which(data$m[,1]==1),1] <- NA
}

#---------------------------Perform analysis using JAGS---------------------------# 
#Number of iterations ('n.adapt' and 'n.iter') must be specified by user.
mod <- jags.model(paste0('ziPNE',data$data_type,'.jag'),jags.data,jags.inits,n.adapt=nadapt,n.chains=nchains)
out  <- coda.samples(mod,params,n.iter=niter,thin=nthin)
summary(out)
plot(out)
gelman.diag(out)
effectiveSize(out)
#---------------------------------------------------------------------------------#
